# Supplementary material for: Discovery and characterization of complete genomes of 38 head-tailed proviruses in four predominant phyla of archaea
Source: Microbiol Spectr. 2024 Nov 15;13(1):e00492-24. doi: 10.1128/spectrum.00492-24 (PMC11705971; doi:10.1128/spectrum.00492-24)
Supplement: Supplemental tables — Tables S1 to S8. [file spectrum.00492-24-s0002.xlsx]

## Sheet: S1 30 YSH MCP sequence
Table S1: 30 MCP sequences of YSH archaeal viruses
>YSH_1032793_circular_36
TSDIELDVKLECVKTEADGSKVWQFRAIHPTRTGNGRIYTESELILSARGLAFRPLNLDHNRVDGWLPYRNESDGSYKNSTLVADWDEEEKAVVGLMRIEDPNVNQMIESGLIKQVSIEQIPYQGEDCNMTSCLQKGVTIIGLGLLQNIPAGDKTSYIKRFEKIESILEQLDKKISGESLETITNNSQDSSVKTVCQCPNKDMTSETITEKTNEETVKTESTQPKTTPEVKTEGVMKIEDFSKFLTQSQKQHDESLKLIADQIGLLIPKQKEEASSLVADVPVTYFESAIQPASKWFNDIRAEKATSDFFSWQVPKEEMLKGLGLKSPTPLDQVKVEGITITDGDKPITVDNKVIILPNGEMVYSIRPYCDVQVLNNARTFQWWTGTGFDVDDTTAEGT…
>YSH_174770_circular_8
TCNCSKETKEQDNECPEGQHFDVAQGKCVAKEAFGDAPESQKADEAESEVDTGDVQKVQNQECPPGHSYDGATEQCMPVSPEVPEIADTKADISKEQFKKLESEIAELKMKEKKPTAQVGNDPEVKTFAEVAKEYPRALETYGTYKFTIPHDTLRSIQVGRADSKYGVREAFRNVPAQIKEAVSISGTHATQDLDTDVAIVPGGISFVPVFQFAKVKEIAAGADRARFFKSTLPANGSQTVGTTPSEATQTITAVEVTPSTITGTYLIGDFDEIENSPFDLLQVIVEGSSASYEDFVATDMLDTVSKEGTLTPGLWIRADTGATITSSDVSGIAFDETGVAYGREYLENQGYLRGGVKPVLFLHPKQWRELITSTNVTSLATRSVPDIWLKAQLEELMG…
>YSH_462411_circular_8
KKVVWESTGSVKEFGLKRIIEGKALEPTISLNGNIYSAEEIDAARGLNVPLRADWEHDTNKIIGTVEYTLNPQEHSLYYRAEITDPTYASQIKEGVHKVSIEAGVDEAFNSCTKKRCYNLVSGLTMEGIGITSTPGVPSTTLSIVEKIMEWEPIVNDKCTRCEAVDTDKKCLANCSNNQKEKESNLMTKENECPEGKVFDADKGECVAKSKETVSDMAAGVDQEKPAENPCGQGSKLLDGKCVPADNTESCGCKEQKHEVANVDEINKTLKEQKEMISELKEIINKTTEKEVSELKRMEDFNKNLYKTAKLSTSGVGINSFSKNDIGYIATEGRSALKKFGAYSFDIDLSNEWVKEHLNRNKLQEAISFSGDQSNKVAAMNDVFVLPGGKYLKSIRDLV…
>YSH_922147_circular_27
TCDCKKTEMDAKCPEGQKDDGSGKCVAKEADMAAGVSQEKPSENPCGDGKILDGSGKCVPAPNTETVNMANMDEISARLKEQKQMIDELKSRINNQTQLQELDAQIKSQEANKYSVSRISTAQGLNFERKDIEHIAREGLASLKKYGHYSFEIDLDPKWVSETLNRKKVNSVQEAISFSGTQDLTMAANPDVFVLPGGKYLKSIRDLVKFQEIPKGYDTAKWYKGSIPNNGTITEGSTTSASTHTVTTVTLTADTVTGVAQTIKGADIEDLPGPLFDYLAQTARAEVLESEATLVFTTAAAAATPGLWINANTGATITHTDIASMTQTPTSVAVALQHYETQGYDTSFGNIYYALHPKAMRELRTSTLLTTLVQQGDANITKTGRLTHLYGVELIPTTA…
>YSH_124187_17
APQIKTIDELEALYYGYNRNLLRKADAPVTTSTSGVFNAIFGAYAWAQLNLEANAFGILPKYPWDKSGWRVITAKPTVDTTEGNTSLGGVAEGGNIPDTVKPTVAELDVRPKTMALSFSASEVMEWLATHSKDDIWGGLGSLRLYMAVQHKELINRALLADVEKEAADASGNHSGHNNFETLDRIISSDAEEDALGGSYTGYYDCWAAQGGVDRDSGTDYDSTVESASGTIGTNGVLTDDTIRTFLRKIRIAAGKDPNVLLGSHEVYSEIQGIYTPQVRVKNPYGEQVVQIDVNGIKTFEGTGVGLHVDSLYGIPFIPSKDAPSSADDSSEVGRLFALDTSDAEGYGYPRLGIQISIPTEYYEATRRSPGYPFINNAFVEKGLFRTMGETVCRHFKSQG…
>YSH_147913_5
TCNCEKKKEMDDGHDCPEGQSFDVSQGKCVAKEQFGSPGEDQKADVAEGPVDSGEDQKVTNHECPAGHAWDATTETCKPTSPEVPEVADTKADIAKERIAKLENQVAELKMAEKKPTAQVGATSDGIKTFAEVAKEYPRALEQYGTYKFTIPHDTLRSIQVGNGNKYGVSEAYRGTPKQIKEAVAISGTHATQDLDTDVAIVPGGISFVPVFQFAKVKEIAAGADRARFFKTTLPANGSQTVGSTPSEATQTISSIEVTPSTITGTYLIGDFDEIENSPFDLLQVIVEGSAASYEDFVATDMLTTVSAEGTLTPGLWLRADTGATITSSDIASVSFDETGIAVGREHLENQGYLRGGVKPVCFLHPKQWRQLITSTNVTSLATRSVPDIWLKAQLEELM…
>YSH_150918_101
VGYINTIADLEAQTYGINNLPAGNSLLKQAGMVGGIHTGHDGSPSFSGSGVADVSALYNVIYGQKVWSMLNREVNALSMISKRPYSSSGWRVLKSRPAGGSNNTFDVATSGDATLAELGEDAPRADLIGGVPENAGLSTAADGLGPIAPTYAQLYMSPKIVAHQFDFSELAMEMAQIDDGIGDIRAQMREDMGKHHAEVQNKMLVMPLEYYSTAALTNIGNGYTSLLKVVTSRAEILDIDNNLGDTTATASNAIGQIYGSERFTAASFLDAEIDFGTYAAASDVRALTLTRINDMIRNLRLAGGSPKVILTGYDTIQAIADLLQSQERFMDRKEIVPTVNGVRGTKGQEVGFRVATYYDIPLIPVKDMTSTTAASTSISDMLFLDTDHLWLSVMKPTQY…
>YSH_162970_2
ARDYVRTITDMERYYYGAGNAMGYSYSGSELLKADSPMLSTTAGTYQAIYGRKVWSQLNQEFNAFSILPKRPWDRSGWRVITAKPNGGALHGGVAENATLPDTVKPTFQHVAAKPKTIAHTFDMSETAIFLADKDDGLGDIRSVMKEEMGKHHAEMVNKMLLTDVTTVASNNFESLDRITTGNNQLASGTHYDAGDEDIYSIDRSANTWSFAEDNADASSNNRALSLDQLDTLFQNIWERGGNPKVILTGYDTLMRLQQLLQSQQRFMEEKRVTPTYNGVKXVPXIEAGFIVATYNGVPIIPSKDVAKDGISRMYFLDTDYLYFSTAIPTQYYESGIETGDPFAINRLGQEGLYRTMGEIWTTFFGAH
>YSH_226004_8
ANRIAGVALMPRESRNGIYYDVEELKKFDGKVVPLRVEHGGPSTNIGQVTFTFDAEKSQVKYEATVNDPKWQQILDNEQYQVSIGASVLEQRELCDEMRKKCLNSPVLGEILELSVVRTPGIPESTMTVVEHNVDDVMILNEEEQPQSFGGFFDTQRLTQELKQSLYAKSPDMAPEDLDRKAMELMNALEKSFMSLIQSPQVVQPEPQAVQPQTPQNTSNIPTLQSQTNMAETKDNKNVEEKVKVTIETDGEIEVGKAEQKQEEAPVEAPAKEEAPVEAPKVSESDKVAERIEASNEKTLKAVIETVQSAWQPKSEVAESKSEGGFVEEAFTDEDASKFMDKLFETGYGKLVIDKDGWIAAHTVAREGSNGTVQEAISTSGTIPVAQGRSDVNVQLGAK…
>YSH_231469_3
PCDCEAKKAKEQDDDGGSKSCPDGQKFDADAGKCVPASEKKKEALTDGDSTQGTLPEGDPGDVQKIDPTSCPEGHSYNATSGLCEPIDKKDPGIGQTQGSDQAKSSVESSLQTLSKKIDLLSRGKTEKKPTAQVGDNDDQSLTVAELAKGMQKAVSEGRNYVFHIPLDVLRAVNVAPADPSSGVKECFRTQRLSLTEAFKKPNKTLKEALTLSGTHATQDLDTDVAIVPGGISFIPVLQFAKVKEVGQGMDRARFFKSTIPDNASQTAGSTPTENTSTITSVEVVPSQITGVYLIADYDLIENSPFDFLQTIVETSAASYDDFVATDMLTTVSAEGTLTPGLWISGESGNTLTSSDVASQTFDETGIAFGREYLENQGYLRGGVKPVCCMHPKQWRQLI…
>YSH_239950_1
GDSLLKSYTDNPLTGIHGQHDFAQAARTTSLYNIVYGQKVWSMINREINGLSMLPKKPWKSSGWRILKERAIGGGADVFGYDLSASGNYEEEHGLGGVGENAALSSLENVRPVYDVLSVTPKTIAHTFEVSEIAQLMGGLDDGIGDIMKNYREEVGLSHAESMNKQILLDLHTTDGLDDSNQPTNAVDRQLTSLYRIVSTFAEQNALSLANAVKIYGTARTASSDPHLESFVDSNSGTDRALTVNLLNTALRTLMARGGDPKVILTGYDTIQTLGELLQAQERFMGRSEIVPTHNGIKGVEGREVGFRVATYHDIPIIPVKDMPQSGRAGLSDMLILDTDHLFLCTLKPTEYFEGGINADVFGHGKLGHRGLYRTVAETVCTYFRGQGKIIDIN
>YSH_247013_1
CDCKAKETEEIPETKKIEGKSPAKEMEDCPEDQKIDGKCPEKKAEPAAESIPSWAKDLQTSYASISGKLEKLTALEQSAGVRSVPKPTAQVSQDDTVTMANIAEKMAKAFSEGRDLKITIPYEGVRNLAVSAQQMGRNGVKESFKPANSRKHQIQEVGFTFTGTHTAIDQIPGVQTVPGGLAFEPIRQYTNYKVVPKGRDSATFYKKTLPDTLVQVAGTTVTESSMTYTAVNIQPSAIAGSYFKIDSDDEEDVPYSIAAETVDAIGQTVVDYEDTAIATTAAAAATPGLWINGNTGATITHDDIAGMTLDPSAIGKAVAHLRNQGYLRSGVKPVLFAHPTAVDQLIRDSDLSSYVQFSNDNITTSGIFPSLYGCDIVVTNALDVKDNTTNDTHRNIMCV…
>YSH_247146_7
KIITEGLDSTFEFVQESDGVTLWTVRAISATTTGNRREYTREELTLGARSLSFRPLNINHDESTTLPYPANTTLEMEFDINTDAVVGKIQVEDQAINQLIKTGKINKLSIEQVATKGETCSSSKCTQQGVTFTGLALLTADVEAGDPSTTIEPVTEAKEDEVPDCIDGCLKKKKDAGIPIDDKAMATCLDECDSAEKECNCGNSDCKCTKPDCSGNHDNNSSEKTDLTNENNMATEEKPTADVSVEETPVVAEEPTVQSTEVPSASPKVEEPTETPLVALSQEQFDFFKSSQQKLLEEFTKALGIKANQAEQKPVESKTESVPSSKVSDVKTESYAKVHEWFDGVKAGANVGGSVQWSVNLDELYSSWGYKSEAVTISSGDSPQNFQKQVIVTPDSKIR…
>YSH_309377_9
AERIAGIALMPRQSRNGVFYDTEELKKFDGKQVPLRVEHDKDTHIGQVTFTFDEEKSQVKYEATVFDSEWQRRLENEQYQVSIGASVLEQRELCDAVKAKCLNAPVLDEILELSIVRTPGIPESTLSVIESHNAQYIKVLNETEEIPSSFGGFLDPIRLKQELSDSMKQRNPNLEQDELDRKSNELLAALEIQFMRLIAPPPQVQPAAQIPPQEPMGDDMDRPVDVDDITSNKDKDKKTYMTTEHSEKNVEEKVKVTIETDGEVEVGKAEAKTEVAPTTEAPAKEEVAKEDVSDKVAERIEKSNSETLKAVIETVKENWNPKSEVAESTDSGYVEEAFTEEQGQAFMDKLFETGYNKLVLEKEGWIESHSIQKQSGNGEVQEAVSTSGTIPGVKQSANI…
>YSH_334368_3
TEDKSKDIIEECTCDAPKTEAKVETPKVETPAPAQEQVPAWASSIVSSVSGLTEKLAALEQQAGVRAAPKPEAQVATENKTISIGQIAEKMREAFDDGKSFNVTLPYDQVRNFAVAMAKGPNGQVQESMRSSYDRKFQIKEAYTLSGTHTAIDQNNTVQTVPGGNDWTPFRQFTQYKQVPKGKDSETFYKTTLPNVVSQSVGTTATESSMTMTAVNVAPSTISGVYFKVSNKDEEDVPYDLAGTIVEKISEVVVDFENNDILNTVSAQGTLTPGLWLNGNSGATITHSDIASMTLDPASVGKGMAYLRKKGYLKYGKPIFAVHPDSLDALTRDSDLTNYVQFGNPSITQTGPMAELYGATIIPTQSVEAYDNTTNDVYHNLLFMPGLSYGAASKRDVSI…
>YSH_354833_16
AERIAGIALMPRESRNGVYYDVEELKKFDGKQVPLRVEHDKDTHIGEVTFEFDQVKSQVMYEAEVFDTEWQKRLDGGGYQVSIGASVLEQRELCDEVKAKCLNAPVLNEILELSVVKVPGIPESTLTVIESDTIQYIKIMNEEPTLITSIKDNGQNQTMTTDIKSEKITENVEEKVKVTIETDGEVEVEKPTEAVPAKEEAPVETPKETTENIAERIEKSNDKTLKAVIETVKDAWTPKSEVAEAAESQGYVEEAYTEESAKQFLDKVFETGYGRMVIDKEGWIESNTGLEQPNGTGSVHEAVSTSGTIPGVKQTSGISIQLGSKTAKPVRQFGKFQAIPTGQNTARFYRITVPDAGAITESTSSDITATTHTLTSIDVTCSVRGWRQTVLKSELEDYP…
>YSH_380829_5
TQIRTIDELEAQYYGHNRNLLRKADAPSTTSTAGMFNAIFGAYAWAQLNLEANAFGILPKYPWDKSGWRVITAKPTLNTNNSNTALGGTSEGGLIAETVKPTVAELDVKPXTAQLPFSASEVMEWMATHSKDDIWGGLGSLRLYMAVQHKEFINRMLLADVESEAAGASGDNTGSQDFESLDRIVSSDAEEDALGGSHNNYYDCWAADATVDRDSGTDFDCTVESASGTIGTDGVLTDDVLRTFLRKIRVAAGKDPNVFLGSHEVYSEIQGLYMPSVRIANPYGEQLVQIDVNGIQTFKGTGTGIHVDSIYGVPFIPTKDAPSGGGSEIGRLFALDTSDAEGYGYPRIGIQVAIPTEYYEATRRSAGYPFVNNAFVEKGVFRTMGETVCRHFKSQGKIR…
>YSH_451504_10
AERISGIALFPRVSRNGVFYDIEELAKFDGKTVPLRVEHDQTTQIGEVTFSYDRELQQVKYEASISDEKWKKKLDNEQYQVSIGASVLEQRELCDSMKEKCLNAPVLKDILELSVVKTPGIPESSLHVIESSNALFMKILNENDDIDNVASIIDLQRITGEVQNSLKQNYPDYTDEQIQMKSMEIISALDRAFKNAMQTPTSIPQEPMMQPQDNTSNIQTIQTSVMTDSTKIEKSENVEEKVKVTIETDGEIEVGKAXAPAKEEAPVEKQEAKEDISEKVAERIEKSNSETIKAVIQTVKEAWSPKSEVAESADSIGYVEESFSDETAKAFLDKVFENGYGRLVIDKEGWIETHTTASNPTGTGAVHEAVSTSGTIPGVKQSPNVSIQIGSKTVKPIRQ…
>YSH_515610_2
PCDCNKKTEADDMDCPEGQSFDVSQGKCVAKESAFGDPKTDEVIADVASSGADVGDEQKVQSCPEGHSIDPDSGICQPNPATADKTDEYGQTNASIATERKLASIEKSLKALSEKKPTAQVGLEDGVHTWKQVAENMAPSLRKYGKFEFDINLESLRAINTKQTRDRSGAITESFRTAPLQLQEAVSISGTHATQDLDTDVAIVPGGLSFRPVFEFAKVKRIEAGMDRARFFKTTIPANGSQTVGSTPSEATQTFTAIEVTPSTITGVYLVGDFDAIENSPFDLLQAIVEGSAASYEDFVATDMLTTKSAEGTLTPGLWIRGDTGATIASSNVASVVFDETGIAVAREYLENQGYLRGGIKPVAFLHPQQWRQLITSTNVTSLATRSAPDVWLRAELEQ…
>YSH_553474_1
KQEAVTPSXXVDDNAKIKTEMTKTMYEYYDVKGHKELNNLKEFTYTLDKTEYLTKYGATQPSGAGSVVPNQKGGKEETVTVSAGDMGQTFAKQVMLLPGGRMRVPVRQYCNFTEIPNGADRANXYTIGSFVFTTITEGTEPTNVAQTVTKIQALPTIRGAVQRVGYSQVENSPFGMVDAINNAMVLAGLSDEALDLLGNGGSYWGTASNVTNWVNGNTGVAIANQNDDISGMTLTRTGLIAAKRLIAAGGYDTSPGNLVLFLHPKAYQDLMTDTNLNTYYQYARPDITATYVLEQLYGIDIVPTTSVATSXNTTNATYRNTLAVKGWALGIAAAREITIEVQXRNEVQQLIISGTHRVKSAVIDYAASCGISTAQ
>YSH_611314_1
CLNAPVLNEILELSVVRVPGIPESTLQVIESSNVQYIKILKEDEPQLITSNIETKEKENHMTNETLDNKVEEKVKVTIETDGEVEVGKAEAKTEDAAPAVEAPAPXTEEAPKPEIASEKVAERIEKSNEDTLKAVIETVKDAWQPKSEVAESSNQGYVEEQFDDESARKFLDKVFENGYGRLVIDKEGWIENHTTEGRVTANGSVEEAVSTSGTIPGVKQRANVSIQIGSKTATSIRQYGQFEALPTGQNTARFYRITVPDAGAITESTSSDITASTHTLTSIDVTCNIRGWRQTILKAQLEDYPASFLNAIRETARLEAIRDEHKLILEDLASTARDYGGITTAPYHIGGSDGLPTSNTTEEDADGEFDEDGLTMAKRYLQELGQXVXPGKLVAFLTP…
>YSH_75925_16
PCDCNKKTEADDMDCPEGQSFDVSQGKCVAKESAFGDPKTDEVIADVASSGADVGDEQKVQSCPEGHSIDPDSGICQPNPATADKTDDYGQTNASIATERKLASIEKSLKALSEKKPTAQVGLEDGVHTWKQVAENMAPSLRKYGKFEFDINLESLRAINTKQTRDRSGAITESFRTAPLQLQEAVSISGTHATQDLDTDVAIVPGGLSFRPVFEFAKVKRIEAGMDRARFFKTTIPANGSQTVGSTPSEATQTFTAIEVTPSTITGVYLVGDFDEIENSPFDLLQAIVEGSAASYEDFVATDMLTTKSAEGTLTPGLWIRGDTGATIASSNVASVVFDETGIAVAREYLENQGYLRGGIKPVAFLHPQQWRQLITSTNVTSLATRSAPDVWLRAELEQ…
>YSH_784396_3
AQIKTIDELEALYYGYNRNLVRKADAPVTTSTTGSFNAIFGAYAWAQLNLEANAFGILPKHAWDKSGYRVITAKPTLNTTNGNTTLGGTSEGGQIAETVKPTLQEIDIRPKTAQLPFSASEVMEWLATHSKDDIWGGLGSLRLYMAVQHKEFLNRMLLADVESEAAGASGNNSGTTDFETLDRIISSDAEEDALGGSHNGYYDPWAANATVDRDSGTTFDCTVESASGTIGTNGVLTDDTLRTFLRKIRIAAGKDPNVFLGSHEVYSEIQGLYMPSVRIPNPYGEQLVQIDVNGIQTFKGTGVGIHVDSIYGIPFIPSKDAPSNSSDSSEIGRLFALDTSDAEGYGYPRLGISIAIPTEYYEATRRSPGYPFVNSAFVEKGVFRTMGETVCRHFKSQGK…
>YSH_81626_3
PCDCNKKTEADDMDCPEGQHYDVSQGKCVAKESAFGDPKTDDVIADVASSGADVGDEQKVQSCPEGHSIDPDSGICQPNPATADKTDDYGQTNASIATEAKLASIEKSLKALSEKKPTAQVGLEDGVHTWKQVAENMAPSLRKYGKFEFDINLESLRAINTKQTRDRSGAITESFRTAPLQLQEAVSISGTHATQDLDTDVAIVPGGLSFRPVFEFAKVKRIEAGMDRARFFKTTIPANGSQTVGTTPSEATQTFTAIEVTPSTITGVYLVGDFDEIENSPFDLLQAIVEGSAASYEDFVATDMLTTKSAEGTLTAGLWIRGDTGATISSSDVASVVFDETGIAVAREYLENQGYLRGGIKPVAFLHPQQWRQLITSTNVTSLATRSAPDVWLRAELEQ…
>YSH_831386_3
TGGTYQAIYGRKVWSQLNQEFNAFSILPKKPWDRSGWRVVTDKPNAGTVHGGIAENGTLPETVKPTFQHVAAKPKTIAHSFDMSEVAIFLNDKDDGLGDIRSVLKEEMGKHHAEMINKMLLTDVDTTAGNNIESLDRITAAHNSATTTTTGMDGTHDNLSADSDLDIYSISRSGNSWSNAEMSNNVVSNTSTSRTLSLDHLDDLFRRLWERGGNPKVMLTGYDTLMRIQQLLQSQQRFMEEKRVVPTYNGVKGVPGVEAGFIVATYNGVPIIPSKDVDATDGISRIYMLDTDYLYYSTAKPTQYFESGIETGDPFAINRLGQEGLYRTMGEVWTTFFRGQGQIRDLQ
>YSH_878006_1
TCNCEKKEMDGMDCPEGQSYDVSQGKCVSKEQFGDAPQSQKADEAESDVDSGEVQKVTNHECPAGHAWDSETETCKPTSPEVPEIADTKADIAKEKRIKALETQVAELKMSEKKPTAQVGDSSDGIKTFAEIAKEYPTALEKYGTYKFNIPHDTLRSIQVGNGAKYGVQEAFRGVPKQVKEAVSISGTHATQDLDTDVAIVPGGISFVPVFQFAKVKEIGAGADRARFFKSTIPANGSQTVGSTPSEATQTITSVEVTPSTITGTYLIGDFDEIENSPFDLLQVIVEGSAASYEDFVATDMLDTVSAEGTLTPGLWIRGDSGATVTTSDTASVAMDETGIAYGREYLENQGYLRGGVKPVCFLDPQQWRELITSTNVTSLATRSVPDIWLKAQLEELMG…
>YSH_897575_2
TCNCEKKKEMDDGHDCPEGQSFDVSQGKCVAKEQFGSPGEDQKADVAEGPVDSGEDQKVTNHECPEGHAWDATTETCKPTSPEVPAIADTNADIAKERIAKLENQVAELKMAEKKPTAQVGDSSDGIKTFAEIAKEYPRALERYGTYKFTIPHDTLRSIQVGNGAKYGVSEAYRGTPKQLKEAVALSGTHATQDLDTDVAIVPGGISFVPVFQFAKVKEIEAGADRARFFKSTLPANGSQTVGSTPSEATQTISSIEVTPSTITGVYLIGDFDEIENSPFDLLQVIVEGSAASYEDFVATDMLTTVSAEGTLTPGLWIRGDTGATVTTSDAASVSFDETGIAVGREHLENQGYLRGGVKPVCFLHPKQWRQLITSTNVTSLATRSVPDIWLKAQLEELM…
>YSH_945161_4
ARNYTRTVQDMERYYYGAGTNMGFGYSGSELLKADAPMLSTTAGTYQAIYGRKVWSQLNQEFNAFSILPKKPWDRSGWRVVTAKPTTAVGGGIAENGTLPDTTKPTFQNVAAKPKTIAHTFDMSEVAIFLNDKDDGLGDIRSVLKEEMGKHHAEHINQMLLQDVDTPAGNDLESLDRVTASSLMDSTGTGHAAAGPTGNTAHVSAASDLDIYSIERSANTWSNAEISVASDASLTERTLSLDHLDEMFQKIWIRGGNPKVMLTGSDTLMRIQQLLQAQQRFMEEKRVVPTYNGVKGVPGVEAGFIVATYNGVPIIPSKDVTADGISRIYMLDTDYLYYSTAKPTQYFESGIETGDPFAINRLGQEGLYRTMGEVWTTFFGGQGSIRDLS
>YSH_970259_7
ACNCNKEKKEMDNECPEGQKFDASKGKCTSQESSFGDPKSTDVEPDVASAGADVGEGAGVTAAKECPPGHTYDADSDTCKPTNADKTNSIGKTNTDIASEKAPKWATELSKKLDKLNEKKPTAQVSADKNEKLNLKETCDRMIERLSNGDSFRFSIPLSELRSHVVTQVRNPQTGRLEERFTGAYQSGQSTLQEAVSITGTHATQDLDTDVAIVPGGISFKPVFQFAKVKEVPAGADRARFFKTTLPANGSQTVGSTPSEATQTITSVEVTPSTITGVYLIGDFDEIENSPFDLVNAIVEASAASYEDFVATDMLSTVSAEGTLTPGLWIRGDTGATVTTSDTASVAMDETGVFVGREYLENQGYLRGGIKPVLFLDPQQWRELVTSTNVTSLATRSAP…
>YSH_97504_2
PKIQTIDELEALYYGYNRNLIRKADAPITTSTTGTFNAVFGAYAWAQLNLEANAFGILPKVPWDKSGWRTITAKPTLNTTNGNTTLGGTAEGGQIAETVKPTLQEIDIRPKTAQLPFSASEVMEWLATHSKDDIWGGLGSLRLYMAVQHKEFINRMLLADVESEAAGASGNYTGTTDFETLDRIISSHAEENALGGSHANFYNCWEEGNAGINRNTNAQPAFDCTVESASGTIGTDGVLTDDTLRTFLRKIRIAAGKDPNVFLGSHEVYSEIQGLYMPSVRVANPYGESLVQIDVNGIQTFKGTGVGIHVDSIYGVPFIPTKDAPSGGGDEVGRLFALDTSDAEGYGYPRIGIQVAIPTEYYEATRRTPAYPFVNNAFVEKGVYRTMGETVCRHFKSQG…

## Sheet: S2 629 candidate archaea 
Table S2: Accession number of 629 archaeal sequences containing viral MCP
AOLK01000020.1
AOLN01000009.1
AOLW01000047.1
BBJO01000030.1
BMOU01000008.1
CACGHY010000002.1
CAJEJB010000106.1
CAJKRY010000008.1
CP001365.1
CP007536.1
CP024014.1
CP090371.1
DAOO01000048.1
DARW01000066.1
JAABWC010000069.1
JAABYG010000076.1
JAACBS010000069.1
JAACYF010000009.1
JABLXD010000026.1
JABLXD010000031.1
JABXGO010000032.1
JABXGR010000001.1
JACAEH010000023.1
JACAFI010000006.1
JACPCU010000014.1
JADQBY010000010.1
JAFTIB010000239.1
JAGGRY010000014.1
JAGGTD010000078.1
JAGGVM010000114.1
JAGGXQ010000135.1
JAGGZR010000144.1
JAGLHJ010001357.1
JAGLNI010000046.1
JAGQHE010000089.1
JAHYJJ010000001.1
JAJISL010000002.1
JAJPHP010000070.1
JALNKJ010000062.1
JALNKV010000003.1
JALNKY010000062.1
JDTG01000015.1
JNFH02000011.1
LT981265.1
MJCD01000001.1
NHOB01000459.1
NJEQ01000006.1
NYZO01000033.1
NZER01000005.1
NZER01000049.1
NZER01000070.1
NZER01000312.1
PSPV01000001.1
PSYW01000006.1
QEQJ01000009.1
QMQO01000025.1
QMUV01000005.1
QMUW01000003.1
QPLT01000011.1
QPLV01000003.1
RKLR01000019.1
RKLW01000007.1
RWII01000001.1
WMFC01000009.1
REFZ01000069.1
BEHG01000020.1
CP001857.1
CP005290.1
DACI01000029.1
DAVR01000016.1
DSLF01000001.1
DTQN01000007.1
JAAKEZ010000002.1
JAAKEZ010000003.1
JAAKEZ010000004.1
JAAKEZ010000023.1
JAAYYI010000008.1
JABCSR010000005.1
JABFQN010000020.1
JABFQO010000015.1
JABFQP010000003.1
JACAEI010000015.1
JACAEK010000006.1
JACPBN010000093.1
JAEDJU010000006.1
JAFCGU010000033.1
JAFTNQ010000001.1
JAGTQA010000017.1
JAGTQC010000008.1
JAGTQG010000023.1
JAGTQX010000003.1
JAGTQZ010000001.1
JAGTQZ010000009.1
JAGTRC010000009.1
JALHSY010000049.1
JALHTG010000078.1
JALNJH010000004.1
JALNJK010000002.1
JALNJQ010000003.1
JALNJR010000004.1
JALNJS010000027.1
JALNJU010000001.1
JALNKU010000013.1
JALNLD010000014.1
LUCB01000009.1
MTLW01000004.1
MTLX01000048.1
MTMG01000001.1
MTMI01000013.1
MTMK01000029.1
MTNA01000045.1
NZER01000300.1
PIXZ01000016.1
PIXZ01000038.1
PIYA01000045.1
PIYG01000004.1
PIYK01000029.1
PLLN01000053.1
PLNS01000015.1
QMXC01000018.1
QMXV01000007.1
QMYB01000052.1
QMYS01000032.1
QMZC01000048.1
QMZE01000003.1
SETD01000007.1
SOJZ01000028.1
WAQC01000026.1
WSZW01000108.1
AOIO01000029.1
AYGT01000004.1
CACXMP010000001.1
CBVY010000007.1
CP007055.1
CP025066.1
CP058579.1
CP058910.1
CP070759.1
DAFZ01000076.1
DAJM01000001.1
DSXG01000013.1
DUGU01000226.1
DYHK01000001.1
JAAFKH010000085.1
JAAKEZ010000021.1
JAAKXY010000003.1
JAANTG010000004.1
JAAOZN010000050.1
JABCTA010000008.1
JABCTC010000034.1
JACIWB010000004.1
JACPBJ010000014.1
JADDUK010000002.1
JAEORY010000002.1
JAEORY010000011.1
JAEORY010000074.1
JAERSJ010000052.1
JAFGNM010000060.1
JAGGVF010000005.1
JAGHBB010000143.1
JAGLGM010000008.1
JAGLHJ010000526.1
JAGLHJ010000548.1
JAGLHJ010002399.1
JAGLZG010000203.1
JAGLZG010000245.1
JAGTQS010000030.1
JAGTQY010000001.1
JAGWDP010000029.1
JAHDPF010000079.1
JAHEYD010000005.1
JAHFKA010000003.1
JAHPYZ010000050.1
JAIPET010000001.1
JAIPJP010000016.1
JAJPHM010000007.1
JAKBLN010000001.1
JALAHR010000303.1
JALFYV010000034.1
JALHSY010000046.1
JALNJV010000001.1
JALNJZ010000008.1
JALNKB010000022.1
JALNKD010000002.1
JALNKG010000002.1
JALNKP010000005.1
JALNLA010000004.1
JALNLB010000002.1
JALOBN010000007.1
JALOBN010000041.1
JMIY01000005.1
LNGC01000030.1
LUCE01000020.1
MTLY01000001.1
NYZO01000001.1
NZCX01000037.1
NZER01000249.1
NZER01000298.1
PALL01000029.1
PEYR01000041.1
PIXT01000157.1
PIYB01000034.1
PIYF01000026.1
PLYI01000078.1
QKNW01000003.1
QMQO01000002.1
QMSP01000031.1
QMSR01000007.1
QMTD01000005.1
QMVG01000010.1
QMXD01000010.1
QMYO01000008.1
QMYS01000041.1
QMZE01000006.1
QMZU01000001.1
QYYE01000053.1
QZIT01000006.1
RZND01000004.1
SOIU01000569.1
WAKP01000126.1
WSZK01000036.1
WUAX01000016.1
AOIL01000037.1
AQTB01000043.1
ASLW01000007.1
ASPD01000008.1
ASPF01000001.1
ASPG01000012.1
AWOD01000011.1
AWOE01000021.1
AWOF01000013.1
BA000048.1
BEHD01000001.1
CACWNH010000003.1
CACXTS010000001.1
CADAJR010000024.1
CADBBW010000006.1
CADBWM010000004.1
CAILJG010000389.1
CAIMFF010000031.1
CAIMFF010000107.1
CAINYD010000127.1
CAIPSR010000205.1
CAIQHB010000059.1
CAIRZF010000056.1
CAISDU010000048.1
CAITAK010000014.1
CAIVRP010000110.1
CAIWZR010000148.1
CAIXDW010000085.1
CAIXRN010000160.1
CAIXRP010000232.1
CAIYAF010000127.1
CAIYHQ010000095.1
CP002565.1
CP070786.1
CP084472.1
DAIR01000027.1
DAUQ01000011.1
DAZJ01000079.1
FOCX01000017.1
FOZS01000002.1
JABXGN010000133.1
JACAFJ010000008.1
JADBKY010000113.1
JADHWM010000032.1
JADHWN010000002.1
JAEOUC010000177.1
JAERSJ010000032.1
JAFCGF010000017.1
JAFCGI010000014.1
JAFCGL010000023.1
JAGCAI010000334.1
JAGCAQ010000010.1
JAGCAQ010000523.1
JAGLHJ010000181.1
JAGLHJ010000363.1
JAGLHJ010000385.1
JAGLHJ010000753.1
JAGLHJ010001036.1
JAGLVW010000015.1
JAHDKV010000011.1
JAHDPF010000088.1
JAHDSG010000091.1
JAHEYD010000007.1
JAHFBC010000004.1
JAHFBC010000011.1
JAHFTW010000018.1
JAHKLX010000061.1
JAHZJD010000007.1
JAIWPJ010000001.1
JAJPHM010000026.1
JALHHC010000043.1
JALHIK010000039.1
JALHJT010000042.1
JALNKL010000028.1
JALNKM010000001.1
JALNKN010000009.1
JALNKX010000005.1
JALNLM010000005.1
JALNZQ010000001.1
JALOBN010000036.1
JALOBN010000052.1
JALOBN010000058.1
JALOBV010000020.1
JPES01000032.1
LFLC01000062.1
MBKP01000005.1
ML219773.1
MUGB01000006.1
MVQA01000070.1
MVQI01000010.1
MVRB01000027.1
NHHN01000024.1
NHOV01000833.1
NZAS01000034.1
NZER01000075.1
NZER01000146.1
NZER01000219.1
NZER01000286.1
NZER01000463.1
NZSV01000077.1
NZVG01000010.1
PAHU01000066.1
PAJM01000009.1
PAUM01000002.1
PAZU01000013.1
PBGS01000051.1
PBQU01000027.1
PBQU01000045.1
PLSP01000042.1
PLSP01000048.1
PLSP01000062.1
PLSP01000153.1
PLTA01000035.1
PLTA01000060.1
PLXT01000065.1
PMIM01000035.1
PMNG01000125.1
PNBI01000161.1
PSYY01000002.1
PXRB01000219.1
QGMZ01000015.1
QMVJ01000033.1
QMYS01000026.1
QURE01000092.1
SZNO01000001.1
WJMM01000028.1
WRJX01000094.1
WSZK01000015.1
AEKU01000001.1
AELL01000042.1
AELM01000043.1
AELN01000030.1
AELP01000027.1
AJRK01000017.1
AOMB01000030.1
AP019779.1
BBBD01000001.1
CAAGFH010000090.1
CAAGGC010000315.1
CABMCB010000040.1
CACGIE010000014.1
CAJMKC010000002.1
CP000678.1
CP047880.1
CP070712.1
DXJQ01000176.1
FOAK01000003.1
JAABXQ010000125.1
JAABYG010000469.1
JAACBS010000367.1
JABJFP010000292.1
JACVGO010000062.1
JAEMPY010000193.1
JAEORY010000001.1
JAFCGF010000029.1
JAFCGF010000031.1
JAFCGH010000006.1
JAFCGI010000010.1
JAFCGJ010000006.1
JAFQBW010000009.1
JAFRFB010000003.1
JAFRFB010000096.1
JAFRFD010000049.1
JAFRIC010000154.1
JAFRKG010000185.1
JAFRMD010000120.1
JAFSLI010000012.1
JAFXOA010000200.1
JAGBJV010000295.1
JAGCAI010000312.1
JAGCAI010000328.1
JAGCAI010000490.1
JAGCAI010000559.1
JAGCAI010000567.1
JAGCAQ010000013.1
JAGCAQ010000120.1
JAGCAQ010000138.1
JAGCAQ010000570.1
JAGCBE010000252.1
JAGCBE010000271.1
JAGCBE010000360.1
JAGCBE010000473.1
JAGCPT010000187.1
JAGCPT010000225.1
JAGLHJ010000329.1
JAGLHJ010001256.1
JAGLHJ010001364.1
JAGLHJ010001679.1
JAGLHJ010001864.1
JAGLHJ010002695.1
JAGNIH010000010.1
JAHEYD010000014.1
JAHFDG010000025.1
JAHFDG010000028.1
JAHFDG010000060.1
JAHKLT010000048.1
JAHLWK010000178.1
JAHLWT010000035.1
JAHLWT010000060.1
JAHWGK010000034.1
JALNXO010000069.1
JALOBN010000025.1
JALOBN010000027.1
JALOBN010000038.1
LNGC01000004.1
LNGF01000015.1
MAGV01000057.1
MAIE01000104.1
MGVV01000084.1
MSGU01000089.1
NZAS01000038.1
NZAS01000054.1
NZER01000028.1
NZER01000029.1
NZER01000104.1
NZER01000123.1
NZER01000176.1
NZER01000277.1
NZER01000344.1
NZER01000400.1
NZER01000407.1
NZUU01000028.1
OMVR01000007.1
PAOW01000004.1
PAPE01000055.1
PAZI01000016.1
PBRB01000031.1
PBTA01000007.1
PBYY01000020.1
QMYS01000050.1
QMYW01000020.1
RHDC01000027.1
RHDC01000034.1
SUTD01000001.1
SUTE01000061.1
WHIU01000006.1
WJIT01000070.1
WJKY01000095.1
AELQ01000039.1
AELR01000039.1
AELS01000014.1
AELT01000015.1
AOHS01000065.1
AOIP01000023.1
BBBG01000005.1
BBJN01000003.1
BCNB01000008.1
BMOU01000006.1
BMPG01000001.1
CACLID010000007.1
CACWAT010000012.1
CACWOJ010000021.1
CACWVY010000014.1
CACXMP010000002.1
CACXTS010000029.1
CACZOU010000058.1
CACZUM010000001.1
CADAJR010000014.1
CADBWM010000001.1
CAJOMK010000023.1
CP001935.1
CP006933.1
CP010534.1
CP014265.1
CP040637.1
CP058601.1
CP058909.1
CP059154.1
CP070337.2
CP070376.1
CP070724.1
CP084477.1
CP084881.1
CP094974.1
CP095390.1
CP095394.1
DAGS01000015.1
DAJF01000013.1
DAKB01000008.1
DAPZ01000013.1
DARX01000236.1
DATQ01000018.1
DAVF01000085.1
DAVK01000012.1
DAWG01000024.1
FOFD01000002.1
FOIS01000003.1
FTNO01000009.1
JAABWC010000367.1
JAAOIR010000001.1
JABCSF010000002.1
JABXGY010000063.1
JACIWB010000037.1
JADBLJ010000526.1
JADIIL010000014.1
JAEMPY010000106.1
JAENYT010000001.1
JAERSJ010000046.1
JAFKAA010000002.1
JAFQSO010000013.1
JAFQXD010000016.1
JAFQXD010000061.1
JAFQYD010000101.1
JAFRFB010000013.1
JAFRFD010000004.1
JAFRKE010000025.1
JAFRKE010000032.1
JAFRSC010000016.1
JAFUHT010000036.1
JAFUHT010000040.1
JAFUIW010000028.1
JAFWIB010000216.1
JAGCAI010000249.1
JAGCAQ010000140.1
JAGCAQ010000373.1
JAGCAQ010000380.1
JAGCEM010000434.1
JAGLHJ010001505.1
JAGLHJ010001855.1
JAGLHJ010002164.1
JAHENQ010000256.1
JAHEYD010000002.1
JAHFDG010000034.1
JAJJZH010000007.1
JAKBLN010000006.1
JALOBL010000018.1
JALOBN010000016.1
JALOBN010000018.1
JALOBN010000028.1
JALOBP010000009.1
JROF01000026.1
JXAO01000003.1
LMVN01000002.1
LNGC01000001.1
LRSM01000086.1
LWMS01000044.1
MBAA01000022.1
ML214297.1
ML974128.1
MUGB01000004.1
NHNZ01000025.1
NHOB01001037.1
NHPB01000010.1
NHPG01000052.1
NHPJ01000058.1
NZER01000039.1
NZER01000164.1
NZER01000254.1
NZUU01000052.1
NZVY01000045.1
OMWA01000012.1
PBMS01000049.1
PBPJ01000031.1
PBQU01000056.1
PBRB01000030.1
PDBS01000001.1
QMVV01000012.1
QMYZ01000011.1
QPLN01000001.1
RBWW01000001.1
RDQE01000013.1
RKLW01000005.1
RZIG01000002.1
SBIR01000019.1
SBIU01000008.1
SBIV01000003.1
SRIF01000001.1
WJKO01000873.1
WOWA01000002.1
WPCB01000045.1
WPCF01000018.1
AOIC01000026.1
BBBD01000015.1
CAAGFH010000188.1
CACXMV010000018.1
CACXNW010000014.1
CACXRW010000005.1
CACZTX010000001.1
CADCEP010000002.1
CP001719.1
CP003377.1
CP044013.1
DANR01000010.1
FORO01000010.1
JAEELZ010000087.1
JAEELZ010000145.1
JAFRFB010000007.1
JAFRFD010000081.1
JAFUBV010000233.1
JAGCAI010000518.1
JAGCLR010000143.1
JAGLHJ010000290.1
JAKLTD010000001.1
KK211376.1
LMVN01000011.1
LWMS01000031.1
LWMT01000016.1
MUGB01000027.1
MUZZ01000198.1
MUZZ01000278.1
MVJK01000002.1
NJEC01000001.1
ONIK01000016.1
PKKI01000005.1
SBIV01000013.1
SUTI01000003.1
VHBJ01000004.1
PBQU01000037.1

## Sheet: S3 Info_of_host
Table S3: Details of the 38 proviruses, including genome length and host classification
NCBI accession number	Length (bp)	%GC	Sequence length of host genome (bp)	GC% of host genome	NCBI taxonomy of archaea	GTDB taxonomy of archaea
AOIO01000029@9270-45353	36084	0.518	169398	0.602	Euryarchaeota; Halobacteria; Natrialbales; Natrialbaceae; Natrialba	d__Archaea;p__Halobacteriota;c__Halobacteria;o__Halobacteriales;f__Natrialbaceae;g__Natrialba;s__Natrialba
AOLW01000047@172541-221677	49137	0.598	242125	0.633	Euryarchaeota; Halobacteria; Halobacteriales; Haloarculaceae; Haloarcula	d__Archaea;p__Halobacteriota;c__Halobacteria;o__Halobacteriales;f__Haloarculaceae;g__Haloarcula;s__Haloarcula
AOMB01000030@116853-158201	41349	0.61	169783	0.659	Euryarchaeota; Halobacteria; Halobacteriales; Halococcaceae; Halococcus	d__Archaea;p__Halobacteriota;c__Halobacteria;o__Halobacteriales;f__Halococcaceae;g__Halococcus;s__Halococcus
BMOO01000003@30577-74869	44293	0.657	499095	0.691	Euryarchaeota; Halobacteria; Halobacteriales; Halobacteriaceae	d__Archaea;p__Halobacteriota;c__Halobacteria;o__Halobacteriales;f__Halobacteriaceae;g__Halarchaeum;s__Halarchaeum rubridurum
CBVY010000007@21139-62006	40868	0.548	167847	0.624	Euryarchaeota; Halobacteria; Haloferacales; Halorubraceae; Halorubrum; unclassified Halorubrum	d__Archaea;p__Halobacteriota;c__Halobacteria;o__Halobacteriales;f__Haloferacaceae;g__Halorubrum;s__
CP001857@1262666-1296313	33648	0.432	1560622	0.42	Euryarchaeota; Archaeoglobi; Archaeoglobales; Archaeoglobaceae; Archaeoglobus	d__Archaea;p__Halobacteriota;c__Archaeoglobi;o__Archaeoglobales;f__Archaeoglobaceae;g__Archaeoglobus_B;s__Archaeoglobus_B profundus
CP005290@1342854-1382842	39989	0.428	2076931	0.432	Euryarchaeota; Archaeoglobi; Archaeoglobales; Archaeoglobaceae; Archaeoglobus	d__Archaea;p__Halobacteriota;c__Archaeoglobi;o__Archaeoglobales;f__Archaeoglobaceae;g__Archaeoglobus_A;s__Archaeoglobus_A sulfaticallidus
CP025066@1300567-1337684	37118	0.543	3313120	0.631	Euryarchaeota; Halobacteria; Haloferacales; Halorubraceae; Halalkaliarchaeum	d__Archaea;p__Halobacteriota;c__Halobacteria;o__Halobacteriales;f__Haloferacaceae;g__Halalkaliarchaeum;s__Halalkaliarchaeum desulfuricum
CP090371@538745-576920	38176	0.669	2886087	0.693	Euryarchaeota; Halobacteria; Haloferacales; Halorubraceae; Halobaculum; unclassified Halobaculum	d__Archaea;p__Halobacteriota;c__Halobacteria;o__Halobacteriales;f__Haloferacaceae;g__Halobaculum;s__
CP094974@4007186-4066652	59467	0.588	5058678	0.642	Euryarchaeota; Halobacteria; Halobacteriales; Halobacteriaceae	d__Archaea;p__Halobacteriota;c__Halobacteria;o__Halobacteriales;f__Natrialbaceae;g__;s__
CP095390@3129410-3192161	62752	0.603	3337253	0.655	Euryarchaeota; Halobacteria; Natrialbales; Natrialbaceae; Natribaculum	d__Archaea;p__Halobacteriota;c__Halobacteria;o__Halobacteriales;f__Natrialbaceae;g__;s__
DSLF01000001@614491-653074	38584	0.462	1856325	0.456	Candidatus Bathyarchaeota	d__Archaea;p__Thermoproteota;c__Bathyarchaeia;o__B26-1;f__UBA233;g__DSLF01;s__DSLF01 sp011051215
DSXG01000013@4950-43172	38223	0.476	50211	0.463	Candidatus Bathyarchaeota	d__Archaea;p__Thermoproteota;c__Bathyarchaeia;o__B26-1;f__UBA233;g__PALSA-986;s__PALSA-986
DTQN01000007@49-38445	38397	0.446	38552	0.445	Candidatus Bathyarchaeota	d__Archaea;p__Thermoproteota;c__Bathyarchaeia;o__B26-1;f__UBA233;g__PALSA-986;s__PALSA-986
FOZS01000002@599-40859	40261	0.587	1202185	0.63	Euryarchaeota; Halobacteria; Natrialbales; Natrialbaceae; Halostagnicola	d__Archaea;p__Halobacteriota;c__Halobacteria;o__Halobacteriales;f__Natrialbaceae;g__Halostagnicola;s__Halostagnicola kamekurae
JAAKEZ010000002@240214-273571	33358	0.465	318171	0.487	Candidatus Bathyarchaeota	d__Archaea;p__Thermoproteota;c__Bathyarchaeia;o__B26-1;f__UBA233;g__A05DMB-2;s__A05DMB-2 sp018475625
JAAKXY010000003@197304-233991	55160	0.559	819114	0.59	Euryarchaeota; Halobacteria; Natrialbales; Natrialbaceae; Natronolimnobius; unclassified Natronolimnobius	d__Archaea;p__Halobacteriota;c__Halobacteria;o__Halobacteriales;f__Natrialbaceae;g__Natronolimnobius;s__Natronolimnobius sp011043775
JAANTG010000004@214613-253163	38551	0.523	337984	0.6	Euryarchaeota; Halobacteria; Halobacteriales; Haloarculaceae; Haloarcula; unclassified Haloarcula	d__Archaea;p__Halobacteriota;c__Halobacteria;o__Halobacteriales;f__Haloarculaceae;g__Haloarcula;s__Haloarcula
JACIWB010000004@16778-38898	22121	0.327	53429	0.34	Candidatus Thermoplasmatota; Thermoplasmata; Thermoplasmatales	d__Archaea;p__Thermoplasmatota;c__E2;o__UBA202;f__JdFR-43;g__JACIWB01;s__JACIWB01 sp014361245
JADDUK010000002@314390-350876	36487	0.454	420271	0.467	Euryarchaeota; Archaeoglobi; Archaeoglobales; Archaeoglobaceae; Geoglobus	d__Archaea;p__Halobacteriota;c__Archaeoglobi;o__Archaeoglobales;f__Archaeoglobaceae;g__Geoglobus;s__Geoglobus
JADHWN010000002@37657-78454	40798	0.53	115114	0.559	Candidatus Bathyarchaeota	d__Archaea;p__Thermoproteota;c__Bathyarchaeia;o__TCS64;f__TCS64;g__BS750m-G28;s__BS750m-G28
JAGTQY010000001@505345-560353	55009	0.343	623330	0.309	Candidatus Bathyarchaeota	d__Archaea;p__Thermoproteota;c__Bathyarchaeia;o__40CM-2-53-6;f__DTDX01;g__DTDX01;s__DTDX01 sp018396815
JAGTQZ010000009@159913-170013	10101	0.44	222098	0.432	Candidatus Bathyarchaeota	d__Archaea;p__Thermoproteota;c__Bathyarchaeia;o__B26-1;f__UBA233;g__DRVP01;s__DRVP01
JAIWPJ010000001@95233-151750	27026	0.49	37818	0.486	Candidatus Bathyarchaeota	d__Archaea;p__Thermoproteota;c__Bathyarchaeia;o__B26-1;f__UBA233;g__20-14-0-80-47-9;s__
JAJJZH010000007@42638-84605	56518	0.581	2048448	0.644	Euryarchaeota; Halobacteria; Natrialbales; Natrialbaceae; Natrinema	d__Archaea;p__Halobacteriota;c__Halobacteria;o__Halobacteriales;f__Natrialbaceae;g__Natrinema;s__
JALHSQ010000084@1529-28554	41968	0.64	142721	0.647	Euryarchaeota; Halobacteria; Halobacteriales; Halobacteriaceae; Halobacterium	d__Archaea;p__Halobacteriota;c__Halobacteria;o__Halobacteriales;f__Halobacteriaceae;g__Halobacterium;s__
JPES01000032@5336-45719	40384	0.621	46796	0.624	Euryarchaeota; Halobacteria; Haloferacales; Haloferacaceae; Haloferax; unclassified Haloferax	d__Archaea;p__Halobacteriota;c__Halobacteria;o__Halobacteriales;f__Haloferacaceae;g__Haloferax;s__Haloferax
JXAO01000003@16318-56895	40578	0.609	229135	0.635	Euryarchaeota; Halobacteria; Halobacteriales; Haloarculaceae; Haloarcula	d__Archaea;p__Halobacteriota;c__Halobacteria;o__Halobacteriales;f__Haloarculaceae;g__Haloarcula;s__Haloarcula
NHOV01000833@6158-42293	36136	0.627	43012	0.628	Euryarchaeota; Halobacteria; Haloferacales; Halorubraceae; Halorubrum	d__Archaea;p__Halobacteriota;c__Halobacteria;o__Halobacteriales;f__Haloferacaceae;g__Halorubrum;s__Halorubrum ezzemoulense
PSYY01000002@1222678-1263443	40766	0.622	1263734	0.661	Euryarchaeota; Halobacteria; Haloferacales; Haloferacaceae; Haloferax; unclassified Haloferax	d__Archaea;p__Halobacteriota;c__Halobacteria;o__Halobacteriales;f__Haloferacaceae;g__Haloferax;s__Haloferax gibbonsii
QMQO01000002@36197-91651	55455	0.372	91911	0.366	Candidatus Woesearchaeota	d__Archaea;p__Nanoarchaeota;c__Nanoarchaeia;o__Woesearchaeales;f__B72-G16;g__B72-G16;s__B72-G16
QPLT01000011@1120-55360	54241	0.647	118148	0.668	Euryarchaeota; Halobacteria; Haloferacales; Halorubraceae; Halorubrum; unclassified Halorubrum	d__Archaea;p__Halobacteriota;c__Halobacteria;o__Halobacteriales;f__Haloferacaceae;g__Halorubrum;s__Halorubrum sp003666015
QZIT01000006@210221-261764	51544	0.364	421023	0.375	Candidatus Woesearchaeota	d__Archaea;p__Nanoarchaeota;c__Nanoarchaeia;o__Woesearchaeales;f__UBA9642;g__SURF-58;s__SURF-58 sp003599145
RZIG01000002@1313701-1314283	26076	0.621	2990474	0.635	Euryarchaeota; Halobacteria; Halobacteriales; Haloarculaceae; Haloarcula	d__Archaea;p__Halobacteriota;c__Halobacteria;o__Halobacteriales;f__Haloarculaceae;g__Haloarcula;s__Haloarcula hispanica
SZNO01000001@659914-701907	41994	0.603	1702768	0.636	Euryarchaeota; Halobacteria; Natrialbales; Natrialbaceae; Natronorubrum	d__Archaea;p__Halobacteriota;c__Halobacteria;o__Halobacteriales;f__Natrialbaceae;g__Natronorubrum;s__Natronorubrum sp003670115
WOWA01000002@5466-40929	35464	0.632	431177	0.593	Euryarchaeota; Halobacteria; Halobacteriales; Haloarculaceae; Haloarcula	d__Archaea;p__Halobacteriota;c__Halobacteria;o__Halobacteriales;f__Haloarculaceae;g__Haloarcula;s__
WSZK01000015@641653-687447	45795	0.648	838343	0.674	Euryarchaeota; Halobacteria; Halobacteriales; Halobacteriaceae; Halomarina	d__Archaea;p__Halobacteriota;c__Halobacteria;o__Halobacteriales;f__Haloarculaceae;g__Halomarina;s__Halomarina oriensis
WUAX01000016@400840-438751	37912	0.54	643760	0.678	Euryarchaeota; Halobacteria; Haloferacales; Halorubraceae; Halorubrum; unclassified Halorubrum	d__Archaea;p__Halobacteriota;c__Halobacteria;o__Halobacteriales;f__Haloferacaceae;g__Halorubrum;s__Halorubrum sp009806985
NOTE: The text in the column designated "NCBI accession number" preceding the "@" symbol, represents the accession number (NCBI) of the archaeal sequences; The number following the "@" symbol denotes the location of the provirus within the archaeal genome.

## Sheet: S4 Genome_by_genome_overview
Table S4: vConTACT analysis of the 38 archaeal proviruses, showing the quality, the size, and the confidence level of each viral cluster
Genome	preVC	VC Status	VC	VC Size	Quality	Adjusted P-value	VC Avg Distance	Topology Confidence Score	Genus Confidence Score
AOIO01000029	preVC_29	Clustered	VC_29_0	9	1	0	4.06908	0	1
AOLW01000047		Overlap (VC_16/VC_18)
AOMB01000030	preVC_31	Clustered	VC_31_0	3	0.6115	0.998246	4.12783	0.6104	1
BMOO01000003		Overlap (VC_45/VC_46)
CBVY010000007	preVC_29	Clustered	VC_29_0	9	1	0	4.06908	0	1
CP001857	preVC_49	Clustered	VC_49_0	4	0.118	0.999051	6.51153	0.1179	1
CP005290		Outlier
CP025066	preVC_29	Clustered	VC_29_0	9	1	0	4.06908	0	1
CP090371		Outlier
CP094974		Overlap (VC_18/VC_26)
CP095390		Outlier
DSLF01000001	preVC_66	Clustered	VC_66_0	4	0.5785	0.999704	4.50478	0.5783	1
DSXG01000013		Outlier
DTQN01000007	preVC_65	Clustered	VC_65_0	17	0.5349	1	4.00934	0.5349	1
FOZS01000002		Overlap (VC_19/VC_28)
JAAKEZ010000002	preVC_65	Clustered	VC_65_0	17	0.5349	1	4.00934	0.5349	1
JAAKXY010000003	preVC_29	Clustered	VC_29_0	9	1	0	4.06908	0	1
JAANTG010000004	preVC_29	Clustered	VC_29_0	9	1	0	4.06908	0	1
JACIWB010000004		Outlier
JADDUK010000002	preVC_49	Clustered	VC_49_0	4	0.118	0.999051	6.51153	0.1179	1
JADHWN010000002		Outlier
JAGTQY010000001	preVC_434	Clustered	VC_434_0	2	0.6579	0.333333	5.74456	0.2193	1
JAGTQZ010000009		Singleton
JAIWPJ010000001		Outlier
JAJJZH010000007		Overlap (VC_16/VC_18/VC_27)
JALHSQ010000084	preVC_67	Clustered	VC_67_0	2	0.1198	0.386107	3.87298	0.0463	1
JPES01000032	preVC_77	Clustered	VC_77_0	4	0.4269	0.999965	2.95766	0.4268	1
JXAO01000003		Overlap (VC_16/VC_18)
NHOV01000833		Overlap (VC_24/VC_79)
PSYY01000002	preVC_77	Clustered	VC_77_0	4	0.4269	0.999965	2.95766	0.4268	1
QMQO01000002	preVC_315	Clustered	VC_315_0	5	1	0	3.5423	0	1
QPLT01000011		Overlap (VC_17/VC_25)
QZIT01000006	preVC_315	Clustered	VC_315_0	5	1	0	3.5423	0	1
RZIG01000002		Overlap (VC_16/VC_18)
SZNO01000001	preVC_78	Clustered	VC_78_0	29	0.7213	1	3.0766	0.7213	1
WOWA01000002		Overlap (VC_16/VC_18)
WSZK01000015	preVC_129	Clustered	VC_129_0	2	0.0432	0.79898	7.2111	0.0345	1
WUAX01000016	preVC_29	Clustered	VC_29_0	9	1	0	4.06908	0	1
AB537968.1		Singleton
AF065411.1	preVC_0	Clustered	VC_0_0	18	0.893	1	4.04649	0.893	1
AF191796.1		Singleton
AF191797.1	preVC_2	Clustered	VC_2_0	2	1	0	1	0	1
AF440571.2	preVC_4	Clustered	VC_4_0	7	0.8673	1	4.5642	0.8673	1
AJ344259.1	preVC_3	Clustered	VC_3_0	47	0.6764	1	5.54215	0.6764	1
AJ414696.1	preVC_3	Clustered	VC_3_0	47	0.6764	1	5.54215	0.6764	1
AJ567472.1		Outlier
AJ635161.1	preVC_13	Clustered	VC_13_0	4	1	0	3.00532	0	1
AJ854042.1	preVC_5	Clustered	VC_5_0	2	0.4262	0.868228	3.60555	0.37	1
AJ875026.1	preVC_3	Clustered	VC_3_0	47	0.6764	1	5.54215	0.6764	1
AJ888457.1	preVC_16	Clustered	VC_16_0	2	0.6514	0.877935	0	0.5719	1
AM087120.2	preVC_4	Clustered	VC_4_0	7	0.8673	1	4.5642	0.8673	1
AM087121.2	preVC_4	Clustered	VC_4_0	7	0.8673	1	4.5642	0.8673	1
AM087122.1	preVC_4	Clustered	VC_4_0	7	0.8673	1	4.5642	0.8673	1
AM087123.2	preVC_4	Clustered	VC_4_0	7	0.8673	1	4.5642	0.8673	1
AM419438.1		Overlap (VC_23/VC_25)
AY048850.2	preVC_42	Clustered	VC_42_0	8	1	0	4.08385	0	1
AY190604.2	preVC_44	Clustered	VC_44_0	8	0.5656	1	4.21315	0.5656	1
AY370762.1	preVC_48	Clustered	VC_48_0	14	0.993	1	4.49313	0.993	1
AY388628.1	preVC_48	Clustered	VC_48_0	14	0.993	1	4.49313	0.993	1
AY423772.1	preVC_48	Clustered	VC_48_0	14	0.993	1	4.49313	0.993	1
AY569307.1	preVC_49	Clustered	VC_49_0	26	0.944	1	1.05569	0.944	1
AY722806.1	preVC_13	Clustered	VC_13_0	4	1	0	3.00532	0	1
AY950802.1	preVC_52	Clustered	VC_52_0	4	1	0	3.34274	0	1
BK013337.1	preVC_42	Clustered	VC_42_0	8	1	0	4.08385	0	1
BK013338.1	preVC_42	Clustered	VC_42_0	8	1	0	4.08385	0	1
BK062752.1	preVC_53	Clustered	VC_53_0	2	1	0	1	0	1
CPS_scaf_16246		Outlier
CPS_scaf_26434	preVC_78	Clustered	VC_78_0	24	0.3494	1	3.74017	0.3494	1
CPS_scaf_39809	preVC_78	Clustered	VC_78_0	24	0.3494	1	3.74017	0.3494	1
CPS_scaf_6185	preVC_78	Clustered	VC_78_0	24	0.3494	1	3.74017	0.3494	1
CPS_scaf_721	preVC_77	Clustered	VC_77_2	11	0.1731	1	8.33884	0.1731	0.8
CPS_scaf_9588		Outlier
EF432053.1	preVC_92	Clustered	VC_92_0	3	1	0	3.19894	0	1
EU030938.1	preVC_48	Clustered	VC_48_0	14	0.993	1	4.49313	0.993	1
EU030939.1	preVC_48	Clustered	VC_48_0	14	0.993	1	4.49313	0.993	1
EU545650.1	preVC_4	Clustered	VC_4_0	7	0.8673	1	4.5642	0.8673	1
FJ685651.1	preVC_93	Clustered	VC_93_0	7	1	0	2.24195	0	1
FJ870915.1	preVC_48	Clustered	VC_48_0	14	0.993	1	4.49313	0.993	1
FJ870916.1	preVC_48	Clustered	VC_48_0	14	0.993	1	4.49313	0.993	1
FJ870917.1	preVC_48	Clustered	VC_48_0	14	0.993	1	4.49313	0.993	1
FM164764.1	preVC_3	Clustered	VC_3_0	47	0.6764	1	5.54215	0.6764	1
GU080336.1	preVC_49	Clustered	VC_49_0	26	0.944	1	1.05569	0.944	1
GU321093.1	preVC_93	Clustered	VC_93_0	7	1	0	2.24195	0	1
HE580237.1		Singleton
HE681887.1	preVC_95	Clustered	VC_95_0	2	1	0	0	0	1
HQ332141.1	preVC_22	Clustered	VC_22_0	4	0.019	0.992819	7.4215	0.0189	1
IMGVR_UViG_2037747001_000002|2037747001|CBMAllContigs4fn_contig07730		Overlap (VC_97/VC_98/VC_100)
IMGVR_UViG_2037747006_000002|2037747006|CBMLargeContigs4fn_contig07730		Overlap (VC_97/VC_98/VC_100)
IMGVR_UViG_2065487002_000025|2065487002|mockstg_il_velvet_contig_429		Outlier
IMGVR_UViG_2065487002_000026|2065487002|mockstg_il_velvet_contig_1016		Outlier
IMGVR_UViG_2065487002_000027|2065487002|mockstg_il_velvet_contig_2437|1-7589		Outlier
IMGVR_UViG_2065487003_000002|2065487003|mockstg_il_soap_contig_48	preVC_104	Clustered	VC_104_0	69	0.6141	1	4.71888	0.6141	1
IMGVR_UViG_2065487005_000020|2065487005|mockstg_il_ca_ctg120028281557|103591-141391	preVC_104	Clustered	VC_104_0	69	0.6141	1	4.71888	0.6141	1
IMGVR_UViG_2065487006_000023|2065487006|mockstg_il_newbler_contig66155|73329-111129	preVC_104	Clustered	VC_104_0	69	0.6141	1	4.71888	0.6141	1
IMGVR_UViG_2065487008_000051|2065487008|mocke_il_soapa_contig_70493	preVC_110	Clustered	VC_110_0	2	1	0	0	0	1
IMGVR_UViG_2081372007_000003|2081372007|ADL20m3uS_contig05894	preVC_24	Clustered	VC_24_0	55	0.636	1	1.64453	0.636	1
IMGVR_UViG_2081372007_000005|2081372007|ADL20m3uS_contig07450	preVC_68	Clustered	VC_68_0	61	0.7596	1	1.40551	0.7596	1
IMGVR_UViG_2081372007_000008|2081372007|ADL20m3uS_contig11921	preVC_112	Clustered	VC_112_0	8	0.6436	0.999999	3.31431	0.6436	1
IMGVR_UViG_2081372007_000029|2081372007|ADL20m3uS_contig00342	preVC_114	Clustered	VC_114_0	37	0.446	1	1.14067	0.446	1
IMGVR_UViG_2084038011_000006|2084038011|ADL24m1u_contig00206	preVC_112	Clustered	VC_112_0	8	0.6436	0.999999	3.31431	0.6436	1
IMGVR_UViG_2084038011_000007|2084038011|ADL24m1u_contig00208	preVC_68	Clustered	VC_68_0	61	0.7596	1	1.40551	0.7596	1
IMGVR_UViG_2084038011_000008|2084038011|ADL24m1u_contig00229	preVC_54	Clustered	VC_54_0	81	0.7922	1	3.07097	0.7922	0.9985
IMGVR_UViG_2084038011_000014|2084038011|ADL24m1u_contig00435	preVC_24	Clustered	VC_24_0	55	0.636	1	1.64453	0.636	1
IMGVR_UViG_2084038011_000045|2084038011|ADL24m1u_contig00408	preVC_114	Clustered	VC_114_0	37	0.446	1	1.14067	0.446	1
IMGVR_UViG_2084038011_000053|2084038011|ADL24m1u_contig00428	preVC_116	Clustered	VC_116_0	54	0.588	1	1.03892	0.588	1
IMGVR_UViG_2084038019_000005|2084038019|ADL5mRS1u_contig00177	preVC_24	Clustered	VC_24_0	55	0.636	1	1.64453	0.636	1
IMGVR_UViG_2084038019_000006|2084038019|ADL5mRS1u_contig00182	preVC_54	Clustered	VC_54_0	81	0.7922	1	3.07097	0.7922	0.9985
IMGVR_UViG_2084038019_000010|2084038019|ADL5mRS1u_contig00248	preVC_57	Clustered	VC_57_0	38	0.4211	1	1.60018	0.4211	1
IMGVR_UViG_2084038019_000028|2084038019|ADL5mRS1u_contig00385	preVC_114	Clustered	VC_114_0	37	0.446	1	1.14067	0.446	1
IMGVR_UViG_2084038019_000035|2084038019|ADL5mRS1u_contig00294	preVC_116	Clustered	VC_116_0	54	0.588	1	1.03892	0.588	1
IMGVR_UViG_2100351008_000002|2100351008|BSEYNP_contig00678__length_6207___numreads_208	preVC_7	Clustered	VC_7_0	2	0.0177	0.829594	2.23607	0.0147	1
IMGVR_UViG_2100351014_000005|2100351014|ADL13m1u_contig00104__length_12500___numreads_462	preVC_54	Clustered	VC_54_0	81	0.7922	1	3.07097	0.7922	0.9985
IMGVR_UViG_2100351014_000007|2100351014|ADL13m1u_contig00186__length_8976___numreads_1456	preVC_68	Clustered	VC_68_0	61	0.7596	1	1.40551	0.7596	1
IMGVR_UViG_2100351014_000014|2100351014|ADL13m1u_contig00312__length_6466___numreads_872	preVC_112	Clustered	VC_112_0	8	0.6436	0.999999	3.31431	0.6436	1
IMGVR_UViG_2100351014_000017|2100351014|ADL13m1u_contig00407__length_5626___numreads_946	preVC_24	Clustered	VC_24_0	55	0.636	1	1.64453	0.636	1
IMGVR_UViG_2100351014_000053|2100351014|ADL13m1u_contig00355__length_6105___numreads_1578	preVC_114	Clustered	VC_114_0	37	0.446	1	1.14067	0.446	1
IMGVR_UViG_2100351014_000058|2100351014|ADL13m1u_contig00367__length_6005___numreads_160	preVC_116	Clustered	VC_116_0	54	0.588	1	1.03892	0.588	1
IMGVR_UViG_2100351014_000060|2100351014|ADL13m1u_contig00492__length_5044___numreads_93	preVC_111	Clustered	VC_111_0	31	0.6677	1	1.03736	0.6677	1
IMGVR_UViG_2100351014_000077|2100351014|ADL13m1u_contig00694__length_4066___numreads_66	preVC_57	Clustered	VC_57_0	38	0.4211	1	1.60018	0.4211	1
IMGVR_UViG_2140918017_000008|2140918017|Contig_415	preVC_66	Clustered	VC_66_0	29	0.4063	1	3.46309	0.4063	0.9951
IMGVR_UViG_2140918017_000014|2140918017|Contig_5841	preVC_24	Clustered	VC_24_0	55	0.636	1	1.64453	0.636	1
IMGVR_UViG_2140918017_000036|2140918017|Contig_2558	preVC_68	Clustered	VC_68_0	61	0.7596	1	1.40551	0.7596	1
IMGVR_UViG_2140918027_000011|2140918027|contig00463	preVC_54	Clustered	VC_54_0	81	0.7922	1	3.07097	0.7922	0.9985
IMGVR_UViG_2140918027_000013|2140918027|contig00578	preVC_68	Clustered	VC_68_0	61	0.7596	1	1.40551	0.7596	1
IMGVR_UViG_2140918027_000022|2140918027|contig00977	preVC_24	Clustered	VC_24_0	55	0.636	1	1.64453	0.636	1
IMGVR_UViG_2140918027_000091|2140918027|contig01440	preVC_115	Clustered	VC_115_0	6	0.0746	0.999997	1.19663	0.0746	1
IMGVR_UViG_2140918027_000093|2140918027|contig00993	preVC_116	Clustered	VC_116_0	54	0.588	1	1.03892	0.588	1
IMGVR_UViG_2140918027_000094|2140918027|contig00927	preVC_114	Clustered	VC_114_0	37	0.446	1	1.14067	0.446	1
IMGVR_UViG_2140918027_000106|2140918027|contig01263	preVC_111	Clustered	VC_111_0	31	0.6677	1	1.03736	0.6677	1
IMGVR_UViG_2140918027_000116|2140918027|contig01312		Outlier
IMGVR_UViG_2502171174_000001|2502171174|2502206390		Overlap (VC_32/VC_42)
IMGVR_UViG_2505313014_000001|2505313014|2505327332		Outlier
IMGVR_UViG_2505313014_000002|2505313014|2505327339		Outlier
IMGVR_UViG_2509601008_000001|2509601008|2509601511|1194285-1228152	preVC_119	Clustered	VC_119_0	47	0.5622	1	4.20268	0.5622	0.9926
IMGVR_UViG_2510461022_000001|2510461022|2510467437|1823390-1847507		Overlap (VC_56/VC_95)
IMGVR_UViG_2513237066_000001|2513237066|2513249656		Singleton
IMGVR_UViG_2513237067_000001|2513237067|2513249796		Singleton
IMGVR_UViG_2515154035_000001|2515154035|2515157702|242503-278998	preVC_117	Clustered	VC_117_0	5	0.8506	0.999995	0.4	0.8506	1
IMGVR_UViG_2515154041_000001|2515154041|2515157737|242503-278998	preVC_117	Clustered	VC_117_0	5	0.8506	0.999995	0.4	0.8506	1
IMGVR_UViG_2517093029_000001|2517093029|2517093828|2034301-2044238	preVC_42	Clustered	VC_42_0	8	1	0	4.08385	0	1
IMGVR_UViG_2518645528_000001|2518645528|2518679724|373580-410075	preVC_117	Clustered	VC_117_0	5	0.8506	0.999995	0.4	0.8506	1
IMGVR_UViG_2528311097_000001|2528311097|2528330766|97153-158033	preVC_67	Clustered	VC_67_0	3	0.7165	0.995379	3.05505	0.7132	1
IMGVR_UViG_2529292698_000002|2529292698|2529318700		Outlier
IMGVR_UViG_2529292698_000003|2529292698|2529318699	preVC_131	Clustered	VC_131_0	3	0.0289	0.95577	5.80347	0.0276	1
IMGVR_UViG_2529292733_000001|2529292733|2529332288|117312-144675		Overlap (VC_32/VC_42)
IMGVR_UViG_2529293212_000001|2529293212|2529411612|1-13408	preVC_94	Clustered/Singleton	VC_94_0	1	0	0	0	0	1
IMGVR_UViG_2531839219_000002|2531839219|2531876966|22481-64476	preVC_67	Clustered	VC_67_0	3	0.7165	0.995379	3.05505	0.7132	1
IMGVR_UViG_2531839261_000002|2531839261|2531880959	preVC_32	Clustered	VC_32_0	17	0.1696	1	1.83554	0.1696	1
IMGVR_UViG_2534681901_000004|2534681901|2534761679|152924-179036	preVC_55	Clustered	VC_55_0	4	0.1622	0.999976	3.78803	0.1622	1
IMGVR_UViG_2547132052_000001|2547132052|2547138971	preVC_104	Clustered	VC_104_0	69	0.6141	1	4.71888	0.6141	1
IMGVR_UViG_2547132053_000001|2547132053|2547139056	preVC_104	Clustered	VC_104_0	69	0.6141	1	4.71888	0.6141	1
IMGVR_UViG_2547132054_000001|2547132054|2547139111	preVC_104	Clustered	VC_104_0	69	0.6141	1	4.71888	0.6141	1
IMGVR_UViG_2547132055_000001|2547132055|2547139164	preVC_104	Clustered	VC_104_0	69	0.6141	1	4.71888	0.6141	1
IMGVR_UViG_2547132056_000001|2547132056|2547139254		Outlier
IMGVR_UViG_2547132056_000002|2547132056|2547139256|50-16501		Outlier
IMGVR_UViG_2547132057_000001|2547132057|2547139306	preVC_104	Clustered	VC_104_0	69	0.6141	1	4.71888	0.6141	1
IMGVR_UViG_2547132058_000001|2547132058|2547139351	preVC_97	Clustered	VC_97_0	6	0.091	1	2.35835	0.091	1
IMGVR_UViG_2547132059_000001|2547132059|2547139414		Outlier
IMGVR_UViG_2547132059_000002|2547132059|2547139426		Singleton
IMGVR_UViG_2547132059_000003|2547132059|2547139391|33426-52059		Outlier
IMGVR_UViG_2547132060_000002|2547132060|2547139450|33741-65458	preVC_97	Clustered	VC_97_0	6	0.091	1	2.35835	0.091	1
IMGVR_UViG_2547132061_000002|2547132061|2547139491|103739-135458	preVC_97	Clustered	VC_97_0	6	0.091	1	2.35835	0.091	1
IMGVR_UViG_2547132071_000001|2547132071|2547140007		Outlier
IMGVR_UViG_2551306657_000001|2551306657|2551467356	preVC_108	Clustered	VC_108_0	2	0.0297	0.845	4.3589	0.0251	1
IMGVR_UViG_2554235473_000004|2554235473|2554309701|170675-213992	preVC_25	Clustered	VC_25_0	6	0.1285	1	6.32213	0.1285	1
IMGVR_UViG_2554235474_000003|2554235474|2554309760|192078-248504	preVC_43	Clustered	VC_43_0	4	0.2008	0.999958	4.8066	0.2008	1
IMGVR_UViG_2554235475_000003|2554235475|2554309821|11005-39411	preVC_25	Clustered	VC_25_0	6	0.1285	1	6.32213	0.1285	1
IMGVR_UViG_2554235478_000002|2554235478|2554310013		Overlap (VC_21/VC_23/VC_27)
IMGVR_UViG_2554235482_000003|2554235482|2554310246|172541-219549		Overlap (VC_20/VC_21/VC_23/VC_29)
IMGVR_UViG_2554235483_000003|2554235483|2554310309|9652-32248	preVC_37	Clustered	VC_37_0	9	0.8711	1	4.1841	0.8711	1
IMGVR_UViG_2554235490_000001|2554235490|2554310813|19457-62156	preVC_25	Clustered	VC_25_0	6	0.1285	1	6.32213	0.1285	1
IMGVR_UViG_2554235492_000003|2554235492|2554311105	preVC_36	Clustered	VC_36_0	6	0.5079	1	4.23277	0.5079	1
IMGVR_UViG_2554235495_000004|2554235495|2554311311|95856-153638		Outlier
IMGVR_UViG_2554235495_000005|2554235495|2554311342|12416-49511		Outlier
IMGVR_UViG_2554235497_000003|2554235497|2554311454|76098-133159	preVC_43	Clustered	VC_43_0	4	0.2008	0.999958	4.8066	0.2008	1
IMGVR_UViG_2554235504_000004|2554235504|2554311882		Outlier
IMGVR_UViG_2558860120_000001|2558860120|2558862857|190139-221138	preVC_99	Clustered	VC_99_0	21	0.1639	1	6.43326	0.1639	1
IMGVR_UViG_2576861807_000001|2576861807|2576926195		Outlier
IMGVR_UViG_2576861807_000002|2576861807|2576926224	preVC_25	Clustered	VC_25_0	6	0.1285	1	6.32213	0.1285	1
IMGVR_UViG_2582580504_000001|2582580504|2582580511	preVC_42	Clustered	VC_42_0	8	1	0	4.08385	0	1
IMGVR_UViG_2582580504_000002|2582580504|2582580525	preVC_40	Clustered	VC_40_0	2	0.4413	0.908421	0	0.4009	1
IMGVR_UViG_2582580504_000003|2582580504|2582580514|63298-103528	preVC_55	Clustered	VC_55_0	4	0.1622	0.999976	3.78803	0.1622	1
IMGVR_UViG_2585428003_000001|2585428003|2585492619|6678-45573	preVC_27	Clustered	VC_27_0	4	0.3581	0.999969	2.7824	0.358	1
IMGVR_UViG_2595698250_000001|2595698250|2595725550|131419-166192		Overlap (VC_119/VC_120)
IMGVR_UViG_2595698354_000001|2595698354|2595727336	preVC_146	Clustered	VC_146_0	3	0.4527	0.980952	6.62867	0.4441	1
IMGVR_UViG_2600255154_000001|2600255154|2600298347|98520-133279	preVC_68	Clustered	VC_68_0	61	0.7596	1	1.40551	0.7596	1
IMGVR_UViG_2617270920_000001|2617270920|2617315936|1133720-1161624	preVC_56	Clustered	VC_56_0	2	0.0632	0.907386	6.55744	0.0573	1
IMGVR_UViG_2617271048_000001|2617271048|2617331227|36842-61593	preVC_37	Clustered	VC_37_0	9	0.8711	1	4.1841	0.8711	1
IMGVR_UViG_2617271069_000001|2617271069|2617333301|243028-279523	preVC_117	Clustered	VC_117_0	5	0.8506	0.999995	0.4	0.8506	1
IMGVR_UViG_2617271222_000001|2617271222|2617354405		Overlap (VC_23/VC_25)
IMGVR_UViG_2619618869_000001|2619618869|2619629968|392165-449841		Overlap (VC_44/VC_46/VC_48)
IMGVR_UViG_2619619116_000001|2619619116|2619667453|2-41546		Overlap (VC_106/VC_142)
IMGVR_UViG_2627853524_000001|2627853524|2627857289|38449-74821	preVC_98	Clustered	VC_98_0	2	0.7389	0.6	3.16228	0.4433	1
IMGVR_UViG_2627853753_000001|2627853753|2627885673|1155803-1162673		Singleton
IMGVR_UViG_2627853753_000002|2627853753|2627885673|1213327-1250751	preVC_126	Clustered	VC_126_0	4	0.7094	0.999963	4.70243	0.7094	1
IMGVR_UViG_2627853753_000003|2627853753|2627885673|3430399-3454529	preVC_126	Clustered	VC_126_0	4	0.7094	0.999963	4.70243	0.7094	1
IMGVR_UViG_2627854269_000001|2627854269|2627929531|1741200-1774941	preVC_126	Clustered	VC_126_0	4	0.7094	0.999963	4.70243	0.7094	1
IMGVR_UViG_2630968343_000001|2630968343|2630983548|1698305-1723834	preVC_99	Clustered	VC_99_0	21	0.1639	1	6.43326	0.1639	1
IMGVR_UViG_2634166507_000001|2634166507|2634548736|589540-623520	preVC_59	Clustered	VC_59_0	4	0.0983	0.999538	6.56929	0.0982	1
IMGVR_UViG_2636415715_000001|2636415715|2636449875|18108-37384	preVC_28	Clustered	VC_28_0	3	0.027	0.974555	7.17256	0.0263	1
IMGVR_UViG_2639762563_000001|2639762563|2639771659|813-40799	preVC_23	Clustered	VC_23_0	2	0.1301	0.912694	0	0.1187	1
IMGVR_UViG_2639762614_000001|2639762614|2639776904	preVC_39	Clustered	VC_39_0	29	0.6987	1	3.09055	0.6987	1
IMGVR_UViG_2639762614_000002|2639762614|2639776906|33-26754	preVC_76	Clustered	VC_76_0	9	0.4797	1	4.88751	0.4797	1
IMGVR_UViG_2639762639_000001|2639762639|2639777733|139584-198499	preVC_43	Clustered	VC_43_1	8	0.3207	1	7.13315	0.3207	1
IMGVR_UViG_2642422540_000001|2642422540|2642433717|116776-127263		Singleton
IMGVR_UViG_2642422550_000001|2642422550|2642434302|151781-172421	preVC_42	Clustered	VC_42_0	8	1	0	4.08385	0	1
IMGVR_UViG_2642422561_000001|2642422561|2642434888|4561-14758		Singleton
IMGVR_UViG_2645727804_000001|2645727804|2645758190|50057-66753		Overlap (VC_23/VC_25)
IMGVR_UViG_2651870118_000001|2651870118|2651949788	preVC_66	Clustered	VC_66_0	29	0.4063	1	3.46309	0.4063	0.9951
IMGVR_UViG_2651870143_000002|2651870143|2651953607	preVC_150	Clustered	VC_150_0	2	1	0	1	0	1
IMGVR_UViG_2651870206_000002|2651870206|2651966003	preVC_151	Clustered	VC_151_0	2	1	0	0	0	1
IMGVR_UViG_2651870207_000001|2651870207|2651966358	preVC_152	Clustered	VC_152_0	3	0.069	0.519893	2.23524	0.0359	1
IMGVR_UViG_2654588017_000001|2654588017|2654629228|1940535-1970755	preVC_66	Clustered	VC_66_0	29	0.4063	1	3.46309	0.4063	0.9951
IMGVR_UViG_2654588107_000001|2654588107|2654637898|26987-79202	preVC_54	Clustered	VC_54_0	81	0.7922	1	3.07097	0.7922	0.9985
IMGVR_UViG_2654588138_000003|2654588138|2654639295|77443-104853		Outlier
IMGVR_UViG_2657245679_000001|2657245679|2657329360|1329555-1344496	preVC_49	Clustered	VC_49_0	26	0.944	1	1.05569	0.944	1
IMGVR_UViG_2660238813_000002|2660238813|2660345520		Singleton
IMGVR_UViG_2663763426_000001|2663763426|2663857909		Outlier
IMGVR_UViG_2667527214_000001|2667527214|2667530144|431754-452949	preVC_42	Clustered	VC_42_0	8	1	0	4.08385	0	1
IMGVR_UViG_2667528052_000001|2667528052|2667606198	preVC_120	Clustered	VC_120_0	5	0.1493	0.999968	8.01217	0.1493	0.8
IMGVR_UViG_2671180170_000001|2671180170|2671198888|157078-181419		Overlap (VC_23/VC_25)
IMGVR_UViG_2681812914_000001|2681812914|2681827553	preVC_24	Clustered	VC_24_0	55	0.636	1	1.64453	0.636	1
IMGVR_UViG_2681812966_000001|2681812966|2681833181|2020477-2056586		Outlier
IMGVR_UViG_2681813007_000001|2681813007|2681836914|100513-134807	preVC_167	Clustered	VC_167_0	27	0.5642	1	4.15327	0.5642	1
IMGVR_UViG_2681813027_000001|2681813027|2681839678|275-43516		Outlier
IMGVR_UViG_2681813367_000001|2681813367|2681891815|1188539-1223313		Overlap (VC_119/VC_120)
IMGVR_UViG_2681813379_000001|2681813379|2681892755	preVC_25	Clustered	VC_25_0	6	0.1285	1	6.32213	0.1285	1
IMGVR_UViG_2681813379_000003|2681813379|2681892827|123047-128208		Outlier
IMGVR_UViG_2681813386_000001|2681813386|2681893139		Outlier
IMGVR_UViG_2684622505_000002|2684622505|2684623080	preVC_98	Clustered	VC_98_0	2	0.7389	0.6	3.16228	0.4433	1
IMGVR_UViG_2684622506_000001|2684622506|2684623445|55668-86446	preVC_126	Clustered	VC_126_0	4	0.7094	0.999963	4.70243	0.7094	1
IMGVR_UViG_2684622697_000001|2684622697|2684640203|241972-256913	preVC_49	Clustered	VC_49_0	26	0.944	1	1.05569	0.944	1
IMGVR_UViG_2684622712_000001|2684622712|2684640350|6725-21666	preVC_49	Clustered	VC_49_0	26	0.944	1	1.05569	0.944	1
IMGVR_UViG_2684622713_000001|2684622713|2684640361|156967-171879	preVC_49	Clustered	VC_49_0	26	0.944	1	1.05569	0.944	1
IMGVR_UViG_2684622715_000001|2684622715|2684640389|6599-21514	preVC_49	Clustered	VC_49_0	26	0.944	1	1.05569	0.944	1
IMGVR_UViG_2684622716_000001|2684622716|2684640406|216695-231636	preVC_49	Clustered	VC_49_0	26	0.944	1	1.05569	0.944	1
IMGVR_UViG_2684622719_000001|2684622719|2684640458|216372-231196	preVC_49	Clustered	VC_49_0	26	0.944	1	1.05569	0.944	1
IMGVR_UViG_2684622721_000001|2684622721|2684640491|343993-359209	preVC_49	Clustered	VC_49_0	26	0.944	1	1.05569	0.944	1
IMGVR_UViG_2684622722_000001|2684622722|2684640495|242222-258284	preVC_49	Clustered	VC_49_0	26	0.944	1	1.05569	0.944	1
IMGVR_UViG_2684622723_000001|2684622723|2684640507|71503-86720	preVC_49	Clustered	VC_49_0	26	0.944	1	1.05569	0.944	1
IMGVR_UViG_2684622724_000001|2684622724|2684640512|189299-204151	preVC_49	Clustered	VC_49_0	26	0.944	1	1.05569	0.944	1
IMGVR_UViG_2684622725_000001|2684622725|2684640526|189420-204342	preVC_49	Clustered	VC_49_0	26	0.944	1	1.05569	0.944	1
IMGVR_UViG_2684622727_000001|2684622727|2684640548|6633-21545	preVC_49	Clustered	VC_49_0	26	0.944	1	1.05569	0.944	1
IMGVR_UViG_2684622728_000001|2684622728|2684640557|320768-335709	preVC_49	Clustered	VC_49_0	26	0.944	1	1.05569	0.944	1
IMGVR_UViG_2684622730_000001|2684622730|2684640573|343650-358562	preVC_49	Clustered	VC_49_0	26	0.944	1	1.05569	0.944	1
IMGVR_UViG_2684622731_000001|2684622731|2684640575|249748-264660	preVC_49	Clustered	VC_49_0	26	0.944	1	1.05569	0.944	1
IMGVR_UViG_2684622733_000001|2684622733|2684640591|217938-232849	preVC_49	Clustered	VC_49_0	26	0.944	1	1.05569	0.944	1
IMGVR_UViG_2684622734_000001|2684622734|2684640596|241807-256719	preVC_49	Clustered	VC_49_0	26	0.944	1	1.05569	0.944	1
IMGVR_UViG_2684622735_000001|2684622735|2684640601|71406-86318	preVC_49	Clustered	VC_49_0	26	0.944	1	1.05569	0.944	1
IMGVR_UViG_2684622736_000001|2684622736|2684640609|216907-231819	preVC_49	Clustered	VC_49_0	26	0.944	1	1.05569	0.944	1
IMGVR_UViG_2684622739_000001|2684622739|2684640651|157163-172104	preVC_49	Clustered	VC_49_0	26	0.944	1	1.05569	0.944	1
IMGVR_UViG_2684622740_000001|2684622740|2684640663		Singleton
IMGVR_UViG_2684622740_000002|2684622740|2684640675		Outlier
IMGVR_UViG_2684622741_000001|2684622741|2684640952|52463-98820		Overlap (VC_106/VC_142)
IMGVR_UViG_2684622743_000001|2684622743|2684641221		Outlier
IMGVR_UViG_2693429900_000001|2693429900|2693481234|181871-205988		Overlap (VC_56/VC_95)
IMGVR_UViG_2700988895_000001|2700988895|2700998603	preVC_15	Clustered	VC_15_0	23	0.6389	1	4.52382	0.6389	1
IMGVR_UViG_2706795545_000001|2706795545|2706857696	preVC_17	Clustered	VC_17_0	3	0.799	0.993723	6.31053	0.794	1
IMGVR_UViG_2706795548_000001|2706795548|2706857699	preVC_3	Clustered	VC_3_0	47	0.6764	1	5.54215	0.6764	1
IMGVR_UViG_2706795662_000001|2706795662|2706857850	preVC_18	Clustered	VC_18_0	9	0.6098	1	4.75137	0.6098	1
IMGVR_UViG_2706795663_000001|2706795663|2706857851	preVC_15	Clustered	VC_15_0	23	0.6389	1	4.52382	0.6389	1
IMGVR_UViG_2706796461_000001|2706796461|2706858744	preVC_15	Clustered	VC_15_0	23	0.6389	1	4.52382	0.6389	1
IMGVR_UViG_2706796521_000001|2706796521|2706858827	preVC_3	Clustered	VC_3_0	47	0.6764	1	5.54215	0.6764	1
IMGVR_UViG_2728369221_000001|2728369221|2728410859		Outlier
IMGVR_UViG_2728369301_000001|2728369301|2728431020|7886-32419	preVC_60	Clustered	VC_60_0	14	0.6016	1	1.41514	0.6016	1
IMGVR_UViG_2728369302_000003|2728369302|2728431044	preVC_180	Clustered	VC_180_0	2	0.1112	0.953743	0	0.1061	1
IMGVR_UViG_2728369305_000001|2728369305|2728431379|50942-72578	preVC_75	Clustered	VC_75_0	6	0.8804	1	1.20185	0.8804	1
IMGVR_UViG_2728369307_000002|2728369307|2728431536|3905-46579	preVC_60	Clustered	VC_60_0	14	0.6016	1	1.41514	0.6016	1
IMGVR_UViG_2728369321_000001|2728369321|2728432665|45548-63080	preVC_71	Clustered	VC_71_0	3	0.829	0.9793	0	0.8118	1
IMGVR_UViG_2728369325_000001|2728369325|2728433146	preVC_61	Clustered	VC_61_0	9	0.2758	1	3.78342	0.2758	1
IMGVR_UViG_2728369326_000001|2728369326|2728433285	preVC_61	Clustered	VC_61_0	9	0.2758	1	3.78342	0.2758	1
IMGVR_UViG_2728369329_000001|2728369329|2728433591|107-39098	preVC_62	Clustered	VC_62_0	8	0.4559	1	1.30501	0.4559	1
IMGVR_UViG_2728369333_000002|2728369333|2728434158	preVC_63	Clustered	VC_63_0	5	0.1099	0.999867	2.35222	0.1099	1
IMGVR_UViG_2728369541_000001|2728369541|2728451327|1130293-1144280	preVC_48	Clustered	VC_48_0	14	0.993	1	4.49313	0.993	1
IMGVR_UViG_2728369544_000003|2728369544|2728452003		Singleton
IMGVR_UViG_2740891997_000001|2740891997|2740902781|68807-86593		Outlier
IMGVR_UViG_2740892001_000001|2740892001|2740902908|793952-812294	preVC_48	Clustered	VC_48_0	14	0.993	1	4.49313	0.993	1
IMGVR_UViG_2756170196_000002|2756170196|2756194684|196970-230494	preVC_37	Clustered	VC_37_0	9	0.8711	1	4.1841	0.8711	1
IMGVR_UViG_2757320706_000001|2757320706|2757368580	preVC_3	Clustered	VC_3_0	47	0.6764	1	5.54215	0.6764	1
IMGVR_UViG_2757320707_000001|2757320707|2757368581	preVC_3	Clustered	VC_3_0	47	0.6764	1	5.54215	0.6764	1
IMGVR_UViG_2757320708_000001|2757320708|2757368582	preVC_3	Clustered	VC_3_0	47	0.6764	1	5.54215	0.6764	1
IMGVR_UViG_2757320709_000001|2757320709|2757368583	preVC_3	Clustered	VC_3_0	47	0.6764	1	5.54215	0.6764	1
IMGVR_UViG_2757320710_000001|2757320710|2757368584	preVC_3	Clustered	VC_3_0	47	0.6764	1	5.54215	0.6764	1
IMGVR_UViG_2757320711_000001|2757320711|2757368585	preVC_3	Clustered	VC_3_0	47	0.6764	1	5.54215	0.6764	1
IMGVR_UViG_2757320712_000001|2757320712|2757368586	preVC_3	Clustered	VC_3_0	47	0.6764	1	5.54215	0.6764	1
IMGVR_UViG_2757320713_000001|2757320713|2757368587	preVC_3	Clustered	VC_3_0	47	0.6764	1	5.54215	0.6764	1
IMGVR_UViG_2770939657_000001|2770939657|2770971278|5465-36720	preVC_149	Clustered	VC_149_0	11	0.5939	1	4.80193	0.5939	1
IMGVR_UViG_2778260947_000001|2778260947|2778265476|2486922-2515692		Outlier
IMGVR_UViG_2778261131_000001|2778261131|2778282563		Outlier
IMGVR_UViG_2778261131_000003|2778261131|2778282576	preVC_187	Clustered	VC_187_0	6	0.9411	0.999871	1.9936	0.941	1
IMGVR_UViG_2778261548_000001|2778261548|2778322241	preVC_188	Clustered	VC_188_0	20	0.9275	1	3.11822	0.9275	1
IMGVR_UViG_2785510800_000001|2785510800|2785515023	preVC_190	Clustered	VC_190_0	4	0.1429	0.506781	1.53269	0.0724	1
IMGVR_UViG_2785510803_000002|2785510803|2785515140	preVC_189	Clustered	VC_189_0	11	0.8517	1	2.22514	0.8517	1
IMGVR_UViG_2785511167_000003|2785511167|2785548432	preVC_192	Clustered	VC_192_0	13	1	0	1.99433	0	1
IMGVR_UViG_2788499920_000001|2788499920|2788517990|2985922-3037681	preVC_56	Clustered	VC_56_0	2	0.0632	0.907386	6.55744	0.0573	1
IMGVR_UViG_2788500553_000001|2788500553|2788575874|99773-160768		Outlier
IMGVR_UViG_2791355014_000001|2791355014|2791370018|68369-111548		Outlier
IMGVR_UViG_2791355071_000003|2791355071|2791373538|3-16412		Outlier
IMGVR_UViG_2791355071_000005|2791355071|2791373586|867-26598	preVC_43	Clustered	VC_43_1	8	0.3207	1	7.13315	0.3207	1
IMGVR_UViG_2791355072_000001|2791355072|2791374750	preVC_54	Clustered	VC_54_0	81	0.7922	1	3.07097	0.7922	0.9985
IMGVR_UViG_2791355073_000002|2791355073|2791375823		Overlap (VC_23/VC_25)
IMGVR_UViG_2799112903_000001|2799112903|2799227456	preVC_193	Clustered	VC_193_0	4	0.6718	0.999471	3.6329	0.6714	1
IMGVR_UViG_2799112903_000002|2799112903|2799227511	preVC_194	Clustered	VC_194_0	2	0.164	0.714286	1.73205	0.1172	1
IMGVR_UViG_2799112903_000003|2799112903|2799227391|32397-52044		Outlier
IMGVR_UViG_2799112903_000004|2799112903|2799227435|12920-28898		Overlap (VC_109/VC_143)
IMGVR_UViG_2799112904_000001|2799112904|2799227556		Singleton
IMGVR_UViG_2799112907_000002|2799112907|2799228283		Outlier
IMGVR_UViG_2799112910_000001|2799112910|2799228639		Outlier
IMGVR_UViG_2799112910_000003|2799112910|2799228650	preVC_196	Clustered	VC_196_0	9	0.7159	1	3.60066	0.7159	1
IMGVR_UViG_2799112912_000001|2799112912|2799229091		Outlier
IMGVR_UViG_2799112914_000001|2799112914|2799229404		Overlap (VC_109/VC_143)
IMGVR_UViG_2799112914_000004|2799112914|2799229284|20-20004		Outlier
IMGVR_UViG_2799112916_000001|2799112916|2799229519|13236-57186		Overlap (VC_106/VC_142)
IMGVR_UViG_2799112921_000001|2799112921|2799229987|12510-52144	preVC_99	Clustered	VC_99_0	21	0.1639	1	6.43326	0.1639	1
IMGVR_UViG_2802429591_000001|2802429591|2802495836|4240-55217	preVC_163	Clustered	VC_163_0	2	0.2033	0.944444	4.47214	0.192	1
IMGVR_UViG_2802429591_000003|2802429591|2802495845|100246-185680		Outlier
IMGVR_UViG_2802429615_000001|2802429615|2802503374|1-23542	preVC_22	Clustered	VC_22_0	4	0.019	0.992819	7.4215	0.0189	1
IMGVR_UViG_2802429654_000001|2802429654|2802508042		Overlap (VC_31/VC_40)
IMGVR_UViG_2811994911_000002|2811994911|2812048747	preVC_197	Clustered	VC_197_0	11	0.25	0.999781	2.04745	0.2499	1
IMGVR_UViG_2811994932_000001|2811994932|2812051678|244-42378	preVC_166	Clustered	VC_166_0	5	0.3489	1	4.76686	0.3489	1
IMGVR_UViG_2811995091_000048|2811995091|2812071252		Outlier
IMGVR_UViG_2811995110_000237|2811995110|2812073218		Singleton
IMGVR_UViG_2811995171_000001|2811995171|2812077097|45939-65212		Overlap (VC_56/VC_95)
IMGVR_UViG_2853968202_000001|2853968202|2853968203	preVC_25	Clustered	VC_25_0	6	0.1285	1	6.32213	0.1285	1
IMGVR_UViG_2860317346_000001|2860317346|2860317348|32396-207348		Singleton
IMGVR_UViG_2870879507_000001|2870879507|2870879546		Singleton
IMGVR_UViG_2875764417_000001|2875764417|2875764531		Singleton
IMGVR_UViG_2883595994_000001|2883595994|2883596003	preVC_22	Clustered	VC_22_0	4	0.019	0.992819	7.4215	0.0189	1
IMGVR_UViG_2904953507_000001|2904953507|2904953507|277682-296060		Overlap (VC_23/VC_25)
IMGVR_UViG_2904974942_000001|2904974942|2904974943|1224021-1263574	preVC_27	Clustered	VC_27_0	4	0.3581	0.999969	2.7824	0.358	1
IMGVR_UViG_2904983472_000001|2904983472|2904983480		Overlap (VC_21/VC_23/VC_27)
IMGVR_UViG_2904991991_000001|2904991991|2904991996		Overlap (VC_21/VC_23/VC_27)
IMGVR_UViG_2905020656_000001|2905020656|2905020687	preVC_213	Clustered	VC_213_0	3	0.627	0.904762	2.49444	0.5673	1
IMGVR_UViG_2905020656_000003|2905020656|2905020666|29423-57470		Overlap (VC_21/VC_23)
IMGVR_UViG_2905025277_000001|2905025277|2905025279|199149-243958		Overlap (VC_21/VC_23)
IMGVR_UViG_2913406730_000001|2913406730|2913406730|429481-466859	preVC_54	Clustered	VC_54_0	81	0.7922	1	3.07097	0.7922	0.9985
IMGVR_UViG_2913510308_000001|2913510308|2913510309|499542-521250	preVC_119	Clustered	VC_119_0	47	0.5622	1	4.20268	0.5622	0.9926
IMGVR_UViG_2914819717_000001|2914819717|2914819717|2169231-2226906		Overlap (VC_44/VC_46/VC_48)
IMGVR_UViG_2914868299_000001|2914868299|2914868304	preVC_42	Clustered	VC_42_0	8	1	0	4.08385	0	1
IMGVR_UViG_2914868299_000002|2914868299|2914868303	preVC_40	Clustered	VC_40_0	2	0.4413	0.908421	0	0.4009	1
IMGVR_UViG_2914868299_000003|2914868299|2914868299|3582457-3622687	preVC_55	Clustered	VC_55_0	4	0.1622	0.999976	3.78803	0.1622	1
IMGVR_UViG_2914868299_000004|2914868299|2914868305|734482-774708	preVC_55	Clustered	VC_55_0	4	0.1622	0.999976	3.78803	0.1622	1
IMGVR_UViG_2918192969_000001|2918192969|2918192975	preVC_216	Clustered	VC_216_0	5	0.7336	0.999988	4.92265	0.7336	1
IMGVR_UViG_2926421783_000002|2926421783|2926421795|3-18734	preVC_119	Clustered	VC_119_0	47	0.5622	1	4.20268	0.5622	0.9926
IMGVR_UViG_2974565227_000001|2974565227|2974565227	preVC_218	Clustered	VC_218_0	2	1	0	0	0	1
IMGVR_UViG_2974665388_000001|2974665388|2974665388	preVC_95	Clustered	VC_95_0	2	1	0	0	0	1
IMGVR_UViG_3300000032_000052|3300000032|Draft_c0008700	preVC_181	Clustered	VC_181_0	7	0.2516	1	3.88531	0.2516	1
IMGVR_UViG_3300000032_000224|3300000032|Draft_c0041003	preVC_172	Clustered	VC_172_0	2	0.0726	0.891955	4.24264	0.0647	1
IMGVR_UViG_3300000032_000553|3300000032|Draft_c0011260	preVC_197	Clustered	VC_197_0	11	0.25	0.999781	2.04745	0.2499	1
IMGVR_UViG_3300000082_000010|3300000082|GBSSSed77CDRAFT_c000210	preVC_220	Clustered	VC_220_0	5	0.9114	0.818182	5.56446	0.7457	1
IMGVR_UViG_3300000085_000015|3300000085|GBSCSSed77CDRAFT_c000742	preVC_220	Clustered	VC_220_0	5	0.9114	0.818182	5.56446	0.7457	1
IMGVR_UViG_3300000151_000007|3300000151|SI53jan11_200mDRAFT_c1000301	preVC_130	Clustered	VC_130_0	70	0.5763	1	2.32207	0.5763	1
IMGVR_UViG_3300000151_000014|3300000151|SI53jan11_200mDRAFT_c1000573	preVC_139	Clustered	VC_139_0	65	0.7375	1	3.69437	0.7375	1
IMGVR_UViG_3300000151_000032|3300000151|SI53jan11_200mDRAFT_c1000943	preVC_128	Clustered	VC_128_0	11	0.2799	1	2.6651	0.2799	1
IMGVR_UViG_3300000151_000185|3300000151|SI53jan11_200mDRAFT_c1005329		Outlier
IMGVR_UViG_3300000151_000226|3300000151|SI53jan11_200mDRAFT_c1002202	preVC_136	Clustered	VC_136_0	38	0.4067	1	2.04435	0.4067	1
IMGVR_UViG_3300000153_000003|3300000153|SI39nov09_135mDRAFT_c1000164	preVC_130	Clustered	VC_130_0	70	0.5763	1	2.32207	0.5763	1
IMGVR_UViG_3300000153_000016|3300000153|SI39nov09_135mDRAFT_c1000429	preVC_139	Clustered	VC_139_0	65	0.7375	1	3.69437	0.7375	1
IMGVR_UViG_3300000153_000029|3300000153|SI39nov09_135mDRAFT_c1000611		Overlap (VC_131/VC_133)
IMGVR_UViG_3300000153_000086|3300000153|SI39nov09_135mDRAFT_c1002022	preVC_130	Clustered	VC_130_0	70	0.5763	1	2.32207	0.5763	1
IMGVR_UViG_3300000153_000233|3300000153|SI39nov09_135mDRAFT_c1001657	preVC_136	Clustered	VC_136_0	38	0.4067	1	2.04435	0.4067	1
IMGVR_UViG_3300000154_000010|3300000154|SI47jul10_150mDRAFT_c1000088	preVC_139	Clustered	VC_139_0	65	0.7375	1	3.69437	0.7375	1
IMGVR_UViG_3300000154_000020|3300000154|SI47jul10_150mDRAFT_c1000509		Outlier
IMGVR_UViG_3300000154_000022|3300000154|SI47jul10_150mDRAFT_c1000545		Overlap (VC_131/VC_132)
IMGVR_UViG_3300000154_000026|3300000154|SI47jul10_150mDRAFT_c1000703		Outlier
IMGVR_UViG_3300000154_000062|3300000154|SI47jul10_150mDRAFT_c1002522	preVC_130	Clustered	VC_130_0	70	0.5763	1	2.32207	0.5763	1
IMGVR_UViG_3300000154_000068|3300000154|SI47jul10_150mDRAFT_c1002931	preVC_133	Clustered	VC_133_0	18	0.2466	1	1.95766	0.2466	1
IMGVR_UViG_3300000154_000076|3300000154|SI47jul10_150mDRAFT_c1003525		Overlap (VC_227/VC_231)
IMGVR_UViG_3300000154_000104|3300000154|SI47jul10_150mDRAFT_c1005267	preVC_232	Clustered	VC_232_0	4	0.1342	0.999931	1.37377	0.1342	1
IMGVR_UViG_3300000154_000230|3300000154|SI47jul10_150mDRAFT_c1003304	preVC_233	Clustered	VC_233_0	30	0.9959	0.999937	2.26267	0.9958	1
IMGVR_UViG_3300000154_000236|3300000154|SI47jul10_150mDRAFT_c1002183	preVC_136	Clustered	VC_136_0	38	0.4067	1	2.04435	0.4067	1
IMGVR_UViG_3300000154_000252|3300000154|SI47jul10_150mDRAFT_c1005554	preVC_236	Clustered	VC_236_0	46	0.4989	1	2.11997	0.4989	1
IMGVR_UViG_3300000160_000009|3300000160|SI48aug10_135mDRAFT_c1000314	preVC_139	Clustered	VC_139_0	65	0.7375	1	3.69437	0.7375	1
IMGVR_UViG_3300000160_000069|3300000160|SI48aug10_135mDRAFT_c1001486	preVC_130	Clustered	VC_130_0	70	0.5763	1	2.32207	0.5763	1
IMGVR_UViG_3300000160_000139|3300000160|SI48aug10_135mDRAFT_c1000859		Outlier
IMGVR_UViG_3300000160_000168|3300000160|SI48aug10_135mDRAFT_c1003379		Outlier
IMGVR_UViG_3300000160_000219|3300000160|SI48aug10_135mDRAFT_c1002497	preVC_233	Clustered	VC_233_0	30	0.9959	0.999937	2.26267	0.9958	1
IMGVR_UViG_3300000164_000021|3300000164|SI39no09_200mDRAFT_c1000735	preVC_130	Clustered	VC_130_0	70	0.5763	1	2.32207	0.5763	1
IMGVR_UViG_3300000164_000233|3300000164|SI39no09_200mDRAFT_c1002147	preVC_139	Clustered	VC_139_0	65	0.7375	1	3.69437	0.7375	1
IMGVR_UViG_3300000164_000341|3300000164|SI39no09_200mDRAFT_c1001963	preVC_136	Clustered	VC_136_0	38	0.4067	1	2.04435	0.4067	1
IMGVR_UViG_3300000167_000050|3300000167|SI39nov09_120mDRAFT_c1000721	preVC_139	Clustered	VC_139_0	65	0.7375	1	3.69437	0.7375	1
IMGVR_UViG_3300000167_000078|3300000167|SI39nov09_120mDRAFT_c1001058	preVC_130	Clustered	VC_130_0	70	0.5763	1	2.32207	0.5763	1
IMGVR_UViG_3300000167_000181|3300000167|SI39nov09_120mDRAFT_c1003256	preVC_234	Clustered	VC_234_0	47	0.506	1	3.03964	0.506	1
IMGVR_UViG_3300000167_000255|3300000167|SI39nov09_120mDRAFT_c1003636		Overlap (VC_227/VC_231)
IMGVR_UViG_3300000167_000281|3300000167|SI39nov09_120mDRAFT_c1003528	preVC_133	Clustered	VC_133_0	18	0.2466	1	1.95766	0.2466	1
IMGVR_UViG_3300000167_000295|3300000167|SI39nov09_120mDRAFT_c1001220		Outlier
IMGVR_UViG_3300000167_000398|3300000167|SI39nov09_120mDRAFT_c1002119	preVC_136	Clustered	VC_136_0	38	0.4067	1	2.04435	0.4067	1
IMGVR_UViG_3300000167_000511|3300000167|SI39nov09_120mDRAFT_c1004681	preVC_236	Clustered	VC_236_0	46	0.4989	1	2.11997	0.4989	1
IMGVR_UViG_3300000172_000021|3300000172|SI34jun09_200mDRAFT_c1000882	preVC_130	Clustered	VC_130_0	70	0.5763	1	2.32207	0.5763	1
IMGVR_UViG_3300000172_000029|3300000172|SI34jun09_200mDRAFT_c1001015	preVC_139	Clustered	VC_139_0	65	0.7375	1	3.69437	0.7375	1
IMGVR_UViG_3300000172_000042|3300000172|SI34jun09_200mDRAFT_c1001801	preVC_234	Clustered	VC_234_0	47	0.506	1	3.03964	0.506	1
IMGVR_UViG_3300000172_000086|3300000172|SI34jun09_200mDRAFT_c1002209		Outlier
IMGVR_UViG_3300000174_000005|3300000174|SI60aug11_200mDRAFT_c1000364	preVC_139	Clustered	VC_139_0	65	0.7375	1	3.69437	0.7375	1
IMGVR_UViG_3300000174_000013|3300000174|SI60aug11_200mDRAFT_c1000731	preVC_130	Clustered	VC_130_0	70	0.5763	1	2.32207	0.5763	1
IMGVR_UViG_3300000174_000147|3300000174|SI60aug11_200mDRAFT_c1003906	preVC_134	Clustered	VC_134_0	32	0.9779	1	1.21621	0.9779	1
IMGVR_UViG_3300000174_000153|3300000174|SI60aug11_200mDRAFT_c1001982	preVC_136	Clustered	VC_136_0	38	0.4067	1	2.04435	0.4067	1
IMGVR_UViG_3300000193_000010|3300000193|SI47jul10_135mDRAFT_c1000368		Overlap (VC_131/VC_132)
IMGVR_UViG_3300000193_000016|3300000193|SI47jul10_135mDRAFT_c1000541		Outlier
IMGVR_UViG_3300000193_000027|3300000193|SI47jul10_135mDRAFT_c1000736	preVC_130	Clustered	VC_130_0	70	0.5763	1	2.32207	0.5763	1
IMGVR_UViG_3300000193_000028|3300000193|SI47jul10_135mDRAFT_c1000761	preVC_139	Clustered	VC_139_0	65	0.7375	1	3.69437	0.7375	1
IMGVR_UViG_3300000193_000052|3300000193|SI47jul10_135mDRAFT_c1001309	preVC_234	Clustered	VC_234_0	47	0.506	1	3.03964	0.506	1
IMGVR_UViG_3300000193_000058|3300000193|SI47jul10_135mDRAFT_c1001518	preVC_236	Clustered	VC_236_0	46	0.4989	1	2.11997	0.4989	1
IMGVR_UViG_3300000193_000084|3300000193|SI47jul10_135mDRAFT_c1002287	preVC_137	Clustered	VC_137_0	2	0.5414	0	2.23607	0	1
IMGVR_UViG_3300000193_000129|3300000193|SI47jul10_135mDRAFT_c1001925	preVC_222	Clustered	VC_222_0	6	0.1681	0.999979	1.12522	0.1681	1
IMGVR_UViG_3300000193_000135|3300000193|SI47jul10_135mDRAFT_c1003192	preVC_210	Clustered	VC_210_0	18	0.4503	1	3.06447	0.4503	1
IMGVR_UViG_3300000193_000137|3300000193|SI47jul10_135mDRAFT_c1003428	preVC_231	Clustered	VC_231_0	12	0.7091	1	2.50161	0.7091	1
IMGVR_UViG_3300000193_000183|3300000193|SI47jul10_135mDRAFT_c1004089		Outlier
IMGVR_UViG_3300000195_000008|3300000195|SI39nov08_150mDRAFT_c1000536	preVC_130	Clustered	VC_130_0	70	0.5763	1	2.32207	0.5763	1
IMGVR_UViG_3300000195_000028|3300000195|SI39nov08_150mDRAFT_c1001100		Outlier
IMGVR_UViG_3300000195_000038|3300000195|SI39nov08_150mDRAFT_c1001073		Outlier
IMGVR_UViG_3300000198_000013|3300000198|LP_F_10_S103_200DRAFT_c1001101	preVC_139	Clustered	VC_139_0	65	0.7375	1	3.69437	0.7375	1
IMGVR_UViG_3300000198_000042|3300000198|LP_F_10_S103_200DRAFT_c1003138	preVC_130	Clustered	VC_130_0	70	0.5763	1	2.32207	0.5763	1
IMGVR_UViG_3300000201_000029|3300000201|SI54feb11_135mDRAFT_c1001745	preVC_130	Clustered	VC_130_0	70	0.5763	1	2.32207	0.5763	1
IMGVR_UViG_3300000201_000079|3300000201|SI54feb11_135mDRAFT_c1001651	preVC_134	Clustered	VC_134_0	32	0.9779	1	1.21621	0.9779	1
IMGVR_UViG_3300000211_000013|3300000211|SI53jan11_135mDRAFT_c1000309	preVC_139	Clustered	VC_139_0	65	0.7375	1	3.69437	0.7375	1
IMGVR_UViG_3300000211_000014|3300000211|SI53jan11_135mDRAFT_c1000337	preVC_128	Clustered	VC_128_0	11	0.2799	1	2.6651	0.2799	1
IMGVR_UViG_3300000211_000023|3300000211|SI53jan11_135mDRAFT_c1000522	preVC_130	Clustered	VC_130_0	70	0.5763	1	2.32207	0.5763	1
IMGVR_UViG_3300000211_000119|3300000211|SI53jan11_135mDRAFT_c1001081	preVC_136	Clustered	VC_136_0	38	0.4067	1	2.04435	0.4067	1
IMGVR_UViG_3300000212_000019|3300000212|SI47jul10_120mDRAFT_c1000631		Overlap (VC_131/VC_133)
IMGVR_UViG_3300000212_000104|3300000212|SI47jul10_120mDRAFT_c1005100		Outlier
IMGVR_UViG_3300000213_000022|3300000213|LP_F_10_SI03_150DRAFT_c1000528	preVC_130	Clustered	VC_130_0	70	0.5763	1	2.32207	0.5763	1
IMGVR_UViG_3300000213_000023|3300000213|LP_F_10_SI03_150DRAFT_c1000529	preVC_139	Clustered	VC_139_0	65	0.7375	1	3.69437	0.7375	1
IMGVR_UViG_3300000213_000157|3300000213|LP_F_10_SI03_150DRAFT_c1002844		Overlap (VC_154/VC_239)
IMGVR_UViG_3300000213_000171|3300000213|LP_F_10_SI03_150DRAFT_c1001895	preVC_233	Clustered	VC_233_0	30	0.9959	0.999937	2.26267	0.9958	1
IMGVR_UViG_3300000213_000190|3300000213|LP_F_10_SI03_150DRAFT_c1001373	preVC_136	Clustered	VC_136_0	38	0.4067	1	2.04435	0.4067	1
IMGVR_UViG_3300000213_000196|3300000213|LP_F_10_SI03_150DRAFT_c1001457	preVC_136	Clustered	VC_136_0	38	0.4067	1	2.04435	0.4067	1
IMGVR_UViG_3300000214_000014|3300000214|SI54feb11_200mDRAFT_c1000606	preVC_139	Clustered	VC_139_0	65	0.7375	1	3.69437	0.7375	1
IMGVR_UViG_3300000214_000019|3300000214|SI54feb11_200mDRAFT_c1001011	preVC_130	Clustered	VC_130_0	70	0.5763	1	2.32207	0.5763	1
IMGVR_UViG_3300000214_000051|3300000214|SI54feb11_200mDRAFT_c1002767		Outlier
IMGVR_UViG_3300000214_000071|3300000214|SI54feb11_200mDRAFT_c1002567	preVC_233	Clustered	VC_233_0	30	0.9959	0.999937	2.26267	0.9958	1
IMGVR_UViG_3300000214_000073|3300000214|SI54feb11_200mDRAFT_c1002678	preVC_134	Clustered	VC_134_0	32	0.9779	1	1.21621	0.9779	1
IMGVR_UViG_3300000215_000015|3300000215|SI53jan11_120mDRAFT_c1000530	preVC_130	Clustered	VC_130_0	70	0.5763	1	2.32207	0.5763	1
IMGVR_UViG_3300000215_000022|3300000215|SI53jan11_120mDRAFT_c1000799	preVC_139	Clustered	VC_139_0	65	0.7375	1	3.69437	0.7375	1
IMGVR_UViG_3300000215_000030|3300000215|SI53jan11_120mDRAFT_c1001217	preVC_139	Clustered	VC_139_0	65	0.7375	1	3.69437	0.7375	1
IMGVR_UViG_3300000216_000014|3300000216|SI53jan11_150mDRAFT_c1000285	preVC_130	Clustered	VC_130_0	70	0.5763	1	2.32207	0.5763	1
IMGVR_UViG_3300000216_000025|3300000216|SI53jan11_150mDRAFT_c1000670	preVC_139	Clustered	VC_139_0	65	0.7375	1	3.69437	0.7375	1
IMGVR_UViG_3300000216_000056|3300000216|SI53jan11_150mDRAFT_c1001716	preVC_133	Clustered	VC_133_0	18	0.2466	1	1.95766	0.2466	1
IMGVR_UViG_3300000216_000081|3300000216|SI53jan11_150mDRAFT_c1002854	preVC_236	Clustered	VC_236_0	46	0.4989	1	2.11997	0.4989	1
IMGVR_UViG_3300000216_000089|3300000216|SI53jan11_150mDRAFT_c1003442	preVC_234	Clustered	VC_234_0	47	0.506	1	3.03964	0.506	1
IMGVR_UViG_3300000216_000125|3300000216|SI53jan11_150mDRAFT_c1005834		Outlier
IMGVR_UViG_3300000216_000176|3300000216|SI53jan11_150mDRAFT_c1006376		Outlier
IMGVR_UViG_3300000216_000230|3300000216|SI53jan11_150mDRAFT_c1002413	preVC_136	Clustered	VC_136_0	38	0.4067	1	2.04435	0.4067	1
IMGVR_UViG_3300000216_000245|3300000216|SI53jan11_150mDRAFT_c1005034	preVC_134	Clustered	VC_134_0	32	0.9779	1	1.21621	0.9779	1
IMGVR_UViG_3300000216_000253|3300000216|SI53jan11_150mDRAFT_c1005070		Overlap (VC_154/VC_239)
IMGVR_UViG_3300000216_000304|3300000216|SI53jan11_150mDRAFT_c1003317	preVC_233	Clustered	VC_233_0	30	0.9959	0.999937	2.26267	0.9958	1
IMGVR_UViG_3300000216_000327|3300000216|SI53jan11_150mDRAFT_c1004747		Overlap (VC_153/VC_236)
IMGVR_UViG_3300000226_000030|3300000226|SI34jun09_135mDRAFT_1000940		Overlap (VC_131/VC_133)
IMGVR_UViG_3300000237_000008|3300000237|SI34jun09_150mDRAFT_1000416	preVC_130	Clustered	VC_130_0	70	0.5763	1	2.32207	0.5763	1
IMGVR_UViG_3300000237_000041|3300000237|SI34jun09_150mDRAFT_1001456	preVC_134	Clustered	VC_134_0	32	0.9779	1	1.21621	0.9779	1
IMGVR_UViG_3300000239_000058|3300000239|SI36aug09_120mDRAFT_1002775		Outlier
IMGVR_UViG_3300000255_000017|3300000255|LP_F_10_SI03_135DRAFT_1000570	preVC_130	Clustered	VC_130_0	70	0.5763	1	2.32207	0.5763	1
IMGVR_UViG_3300000255_000028|3300000255|LP_F_10_SI03_135DRAFT_1000945		Outlier
IMGVR_UViG_3300000255_000050|3300000255|LP_F_10_SI03_135DRAFT_1001724	preVC_134	Clustered	VC_134_0	32	0.9779	1	1.21621	0.9779	1
IMGVR_UViG_3300000255_000121|3300000255|LP_F_10_SI03_135DRAFT_1002633	preVC_133	Clustered	VC_133_0	18	0.2466	1	1.95766	0.2466	1
IMGVR_UViG_3300000255_000140|3300000255|LP_F_10_SI03_135DRAFT_1000268	preVC_139	Clustered	VC_139_0	65	0.7375	1	3.69437	0.7375	1
IMGVR_UViG_3300000255_000201|3300000255|LP_F_10_SI03_135DRAFT_1001607	preVC_136	Clustered	VC_136_0	38	0.4067	1	2.04435	0.4067	1
IMGVR_UViG_3300000255_000261|3300000255|LP_F_10_SI03_135DRAFT_1003873	preVC_234	Clustered	VC_234_0	47	0.506	1	3.03964	0.506	1
IMGVR_UViG_3300000256_000022|3300000256|LP_F_10_SI03_120DRAFT_1000313	preVC_139	Clustered	VC_139_0	65	0.7375	1	3.69437	0.7375	1
IMGVR_UViG_3300000256_000039|3300000256|LP_F_10_SI03_120DRAFT_1000551		Outlier
IMGVR_UViG_3300000256_000082|3300000256|LP_F_10_SI03_120DRAFT_1001092	preVC_130	Clustered	VC_130_0	70	0.5763	1	2.32207	0.5763	1
IMGVR_UViG_3300000256_000201|3300000256|LP_F_10_SI03_120DRAFT_1003322	preVC_236	Clustered	VC_236_0	46	0.4989	1	2.11997	0.4989	1
IMGVR_UViG_3300000256_000262|3300000256|LP_F_10_SI03_120DRAFT_1003326	preVC_247	Clustered	VC_247_0	9	0.4865	1	1.98552	0.4865	1
IMGVR_UViG_3300000256_000307|3300000256|LP_F_10_SI03_120DRAFT_1002282	preVC_222	Clustered	VC_222_0	6	0.1681	0.999979	1.12522	0.1681	1
IMGVR_UViG_3300000256_000330|3300000256|LP_F_10_SI03_120DRAFT_1004378	preVC_234	Clustered	VC_234_0	47	0.506	1	3.03964	0.506	1
IMGVR_UViG_3300000256_000344|3300000256|LP_F_10_SI03_120DRAFT_1003398		Outlier
IMGVR_UViG_3300000256_000362|3300000256|LP_F_10_SI03_120DRAFT_1003627		Outlier
IMGVR_UViG_3300000256_000382|3300000256|LP_F_10_SI03_120DRAFT_1005331		Outlier
IMGVR_UViG_3300000256_000507|3300000256|LP_F_10_SI03_120DRAFT_1004556	preVC_233	Clustered	VC_233_0	30	0.9959	0.999937	2.26267	0.9958	1
IMGVR_UViG_3300000256_000820|3300000256|LP_F_10_SI03_120DRAFT_1004060	preVC_235	Clustered	VC_235_0	12	0.2594	1	1.21208	0.2594	1
IMGVR_UViG_3300000301_000016|3300000301|Cc41DRAFT_1001681	preVC_250	Clustered	VC_250_0	4	0.0715	0.999825	0.902369	0.0715	1
IMGVR_UViG_3300000301_000019|3300000301|Cc41DRAFT_1002407	preVC_254	Clustered	VC_254_0	8	0.1975	1	1.78019	0.1975	1
IMGVR_UViG_3300000301_000021|3300000301|Cc41DRAFT_1002716		Overlap (VC_254/VC_256)
IMGVR_UViG_3300000301_000038|3300000301|Cc41DRAFT_1016794	preVC_250	Clustered	VC_250_0	4	0.0715	0.999825	0.902369	0.0715	1
IMGVR_UViG_3300000301_000046|3300000301|Cc41DRAFT_1033799	preVC_250	Clustered	VC_250_0	4	0.0715	0.999825	0.902369	0.0715	1
IMGVR_UViG_3300000301_000047|3300000301|Cc41DRAFT_1034988		Overlap (VC_254/VC_256)
IMGVR_UViG_3300000301_000056|3300000301|Cc41DRAFT_1044043		Overlap (VC_254/VC_256)
IMGVR_UViG_3300000325_000020|3300000325|SI39nov09_100mDRAFT_1000224		Overlap (VC_136/VC_140)
IMGVR_UViG_3300000325_000101|3300000325|SI39nov09_100mDRAFT_1001869	preVC_221	Clustered	VC_221_0	6	0.0847	1	0	0.0847	1
IMGVR_UViG_3300000325_000203|3300000325|SI39nov09_100mDRAFT_1003915	preVC_222	Clustered	VC_222_0	6	0.1681	0.999979	1.12522	0.1681	1
IMGVR_UViG_3300000325_000209|3300000325|SI39nov09_100mDRAFT_1004595	preVC_130	Clustered	VC_130_0	70	0.5763	1	2.32207	0.5763	1
IMGVR_UViG_3300000325_000212|3300000325|SI39nov09_100mDRAFT_1004713	preVC_130	Clustered	VC_130_0	70	0.5763	1	2.32207	0.5763	1
IMGVR_UViG_3300000325_000213|3300000325|SI39nov09_100mDRAFT_1003319		Outlier
IMGVR_UViG_3300000325_000269|3300000325|SI39nov09_100mDRAFT_1003936	preVC_234	Clustered	VC_234_0	47	0.506	1	3.03964	0.506	1
IMGVR_UViG_3300000325_000411|3300000325|SI39nov09_100mDRAFT_1003404		Outlier
IMGVR_UViG_3300000341_000011|3300000341|OneHSP_6670CDRAFT_1001190		Outlier
IMGVR_UViG_3300000341_000023|3300000341|OneHSP_6670CDRAFT_1001226		Outlier
IMGVR_UViG_3300000346_000032|3300000346|BeoS_FeMat_6568CDRAFT_1004132		Outlier
IMGVR_UViG_3300000346_000050|3300000346|BeoS_FeMat_6568CDRAFT_1001394	preVC_8	Clustered	VC_8_0	14	0.0954	0.809814	2.74321	0.0773	1
IMGVR_UViG_3300000346_000052|3300000346|BeoS_FeMat_6568CDRAFT_1004393		Outlier
IMGVR_UViG_3300000346_000061|3300000346|BeoS_FeMat_6568CDRAFT_1002308	preVC_8	Clustered	VC_8_0	14	0.0954	0.809814	2.74321	0.0773	1
IMGVR_UViG_3300000346_000070|3300000346|BeoS_FeMat_6568CDRAFT_1003986	preVC_7	Clustered	VC_7_0	2	0.0177	0.829594	2.23607	0.0147	1
IMGVR_UViG_3300000510_000211|3300000510|Foulum_1003375	preVC_158	Clustered	VC_158_0	6	0.3308	0.991359	3.55025	0.328	1
IMGVR_UViG_3300000510_000215|3300000510|Foulum_1000381		Outlier
IMGVR_UViG_3300000557_000438|3300000557|SL_8KL_010_SEDDRAFT_10008536	preVC_258	Clustered	VC_258_0	2	1	0	1	0	1
IMGVR_UViG_3300000568_000005|3300000568|Draft_10001309	preVC_207	Clustered	VC_207_0	3	0.1105	0.671947	2.92468	0.0743	1
IMGVR_UViG_3300000568_000019|3300000568|Draft_10006628	preVC_197	Clustered	VC_197_0	11	0.25	0.999781	2.04745	0.2499	1
IMGVR_UViG_3300000568_000023|3300000568|Draft_10007298		Overlap (VC_261/VC_262)
IMGVR_UViG_3300000568_000096|3300000568|Draft_10063036	preVC_266	Clustered	VC_266_0	2	0.3626	0.872241	4.58258	0.3163	1
IMGVR_UViG_3300000568_000328|3300000568|Draft_10004300	preVC_261	Clustered	VC_261_0	29	0.3497	1	3.01489	0.3497	1
IMGVR_UViG_3300000568_000352|3300000568|Draft_10064274	preVC_203	Clustered	VC_203_0	9	0.4075	1	2.51463	0.4075	1
IMGVR_UViG_3300000594_000001|3300000594|Draft_10001	preVC_268	Clustered	VC_268_0	3	0.7999	0.964286	1.74536	0.7714	1
IMGVR_UViG_3300000873_000002|3300000873|JGI12451J12833_1000058		Overlap (VC_35/VC_59)
IMGVR_UViG_3300000915_000001|3300000915|JGI12329J12844_1000074		Overlap (VC_23/VC_25)
IMGVR_UViG_3300001095_000046|3300001095|JGI12104J13512_1005413		Outlier
IMGVR_UViG_3300001136_000010|3300001136|JGI1684J13235_1000423	preVC_54	Clustered	VC_54_0	81	0.7922	1	3.07097	0.7922	0.9985
IMGVR_UViG_3300001344_000070|3300001344|JGI20152J14361_10001498	preVC_273	Clustered	VC_273_0	2	0.1972	0.84621	1.73205	0.1669	1
IMGVR_UViG_3300001346_000109|3300001346|JGI20151J14362_10001220		Outlier
IMGVR_UViG_3300001368_000112|3300001368|JGI20225J14565_1002198		Outlier
IMGVR_UViG_3300001482_000079|3300001482|rank07_10213519	preVC_276	Clustered	VC_276_0	3	0.9928	0.654221	3.8873	0.6495	1
IMGVR_UViG_3300001520_000261|3300001520|rank44_1034618		Overlap (VC_185/VC_278)
IMGVR_UViG_3300001534_000114|3300001534|A15PFW1_10003313		Outlier
IMGVR_UViG_3300001567_000010|3300001567|Draft_10000759	preVC_166	Clustered	VC_166_0	5	0.3489	1	4.76686	0.3489	1
IMGVR_UViG_3300001580_000074|3300001580|Draft_10001192		Outlier
IMGVR_UViG_3300001592_000635|3300001592|Draft_10025298	preVC_167	Clustered	VC_167_0	27	0.5642	1	4.15327	0.5642	1
IMGVR_UViG_3300001592_000812|3300001592|Draft_10016570	preVC_168	Clustered	VC_168_0	16	0.383	1	2.16628	0.383	1
IMGVR_UViG_3300001594_000815|3300001594|Draft_10016687	preVC_168	Clustered	VC_168_0	16	0.383	1	2.16628	0.383	1
IMGVR_UViG_3300001594_001349|3300001594|Draft_10008305		Outlier
IMGVR_UViG_3300001680_000404|3300001680|KiloMoana_10007729	preVC_151	Clustered	VC_151_0	2	1	0	0	0	1
IMGVR_UViG_3300001682_000662|3300001682|SAHD_10007218|10222-36962	preVC_149	Clustered	VC_149_0	11	0.5939	1	4.80193	0.5939	1
IMGVR_UViG_3300001688_000707|3300001688|SAHDGT3000_10007218|10222-36962	preVC_149	Clustered	VC_149_0	11	0.5939	1	4.80193	0.5939	1
IMGVR_UViG_3300001740_000090|3300001740|JGI24656J20076_1001229		Outlier
IMGVR_UViG_3300001740_000274|3300001740|JGI24656J20076_1000527		Outlier
IMGVR_UViG_3300001754_000005|3300001754|CSTRM28_100656	preVC_207	Clustered	VC_207_0	3	0.1105	0.671947	2.92468	0.0743	1
IMGVR_UViG_3300001756_000005|3300001756|CSTRM20_101624		Overlap (VC_220/VC_286)
IMGVR_UViG_3300001760_000013|3300001760|CSTRM40_1000994	preVC_76	Clustered	VC_76_0	9	0.4797	1	4.88751	0.4797	1
IMGVR_UViG_3300001784_000266|3300001784|JGI20225J20221_1000054|98809-131920		Overlap (VC_97/VC_98/VC_100)
IMGVR_UViG_3300001784_000289|3300001784|JGI20225J20221_1000004|1283574-1316685		Overlap (VC_97/VC_98/VC_100)
IMGVR_UViG_3300001865_000264|3300001865|JGI2065J20421_1000014|96961-130072		Overlap (VC_97/VC_98/VC_100)
IMGVR_UViG_3300001865_000266|3300001865|JGI2065J20421_1000029|173332-216499	preVC_174	Clustered	VC_174_0	3	0.7316	0.99388	0	0.7272	1
IMGVR_UViG_3300001914_000109|3300001914|JGI24731J21663_1005206		Outlier
IMGVR_UViG_3300001953_000002|3300001953|GOS2231_1050978	preVC_188	Clustered	VC_188_0	20	0.9275	1	3.11822	0.9275	1
IMGVR_UViG_3300002040_000371|3300002040|GOScombined01_103081793	preVC_272	Clustered	VC_272_0	3	0.2418	0.662161	1.63299	0.1601	1
IMGVR_UViG_3300002040_000593|3300002040|GOScombined01_105487809	preVC_188	Clustered	VC_188_0	20	0.9275	1	3.11822	0.9275	1
IMGVR_UViG_3300002040_000731|3300002040|GOScombined01_106878912	preVC_272	Clustered	VC_272_0	3	0.2418	0.662161	1.63299	0.1601	1
IMGVR_UViG_3300002079_000100|3300002079|CSTR_1001970	preVC_203	Clustered	VC_203_0	9	0.4075	1	2.51463	0.4075	1
IMGVR_UViG_3300002120_000001|3300002120|C687J26616_10000003	preVC_289	Clustered	VC_289_0	17	0.7768	1	2.70452	0.7768	1
IMGVR_UViG_3300002120_000097|3300002120|C687J26616_10001931	preVC_291	Clustered	VC_291_0	24	0.9108	1	3.80466	0.9108	1
IMGVR_UViG_3300002120_000127|3300002120|C687J26616_10002782		Outlier
IMGVR_UViG_3300002123_000031|3300002123|C687J26634_10000207	preVC_288	Clustered	VC_288_0	3	0.0493	0.575568	4.21016	0.0284	1
IMGVR_UViG_3300002123_000034|3300002123|C687J26634_10000241	preVC_292	Clustered	VC_292_0	14	0.9293	1	2.06608	0.9293	1
IMGVR_UViG_3300002123_000066|3300002123|C687J26634_10000945		Overlap (VC_289/VC_291)
IMGVR_UViG_3300002123_000136|3300002123|C687J26634_10001451		Outlier
IMGVR_UViG_3300002123_000168|3300002123|C687J26634_10007773		Outlier
IMGVR_UViG_3300002123_000218|3300002123|C687J26634_10004248		Outlier
IMGVR_UViG_3300002124_000064|3300002124|C687J26631_10002485	preVC_291	Clustered	VC_291_0	24	0.9108	1	3.80466	0.9108	1
IMGVR_UViG_3300002149_000041|3300002149|C687J26657_10002247	preVC_293	Clustered	VC_293_0	5	0.8139	0.999322	0.882843	0.8134	1
IMGVR_UViG_3300002166_000032|3300002166|JGI24713J26584_10004842		Overlap (VC_101/VC_102)
IMGVR_UViG_3300002166_000140|3300002166|JGI24713J26584_10008930	preVC_296	Clustered	VC_296_0	3	0.1124	0.909953	1.33333	0.1023	1
IMGVR_UViG_3300002166_000153|3300002166|JGI24713J26584_10004890	preVC_72	Clustered	VC_72_0	28	0.6674	1	1.96802	0.6674	1
IMGVR_UViG_3300002166_000288|3300002166|JGI24713J26584_10008388	preVC_279	Clustered	VC_279_0	2	0.3052	0.923077	1	0.2817	1
IMGVR_UViG_3300002167_000025|3300002167|JGI24714J26587_10004679		Overlap (VC_101/VC_102)
IMGVR_UViG_3300002167_000190|3300002167|JGI24714J26587_10011724		Outlier
IMGVR_UViG_3300002168_000159|3300002168|JGI24712J26585_10026524		Singleton
IMGVR_UViG_3300002170_000395|3300002170|JGI24711J26586_10011260	preVC_181	Clustered	VC_181_0	7	0.2516	1	3.88531	0.2516	1
IMGVR_UViG_3300002171_000033|3300002171|JGI24732J26686_1000444	preVC_299	Clustered	VC_299_0	5	0.9222	0.999993	4.85076	0.9222	1
IMGVR_UViG_3300002171_000156|3300002171|JGI24732J26686_1000444|3-20565	preVC_299	Clustered	VC_299_0	5	0.9222	0.999993	4.85076	0.9222	1
IMGVR_UViG_3300002174_000336|3300002174|JGI24710J26742_10010909	preVC_119	Clustered	VC_119_0	47	0.5622	1	4.20268	0.5622	0.9926
IMGVR_UViG_3300002174_000358|3300002174|JGI24710J26742_10013339	preVC_158	Clustered	VC_158_0	6	0.3308	0.991359	3.55025	0.328	1
IMGVR_UViG_3300002182_000234|3300002182|JGI24721J26819_10019483		Outlier
IMGVR_UViG_3300002219_000010|3300002219|SCADCLC_10000832	preVC_301	Clustered	VC_301_0	2	0.9278	0.5	3.87298	0.4639	1
IMGVR_UViG_3300002219_000051|3300002219|SCADCLC_10009463	preVC_209	Clustered	VC_209_0	10	0.3395	1	4.24002	0.3395	1
IMGVR_UViG_3300002219_000520|3300002219|SCADCLC_10015035	preVC_203	Clustered	VC_203_0	9	0.4075	1	2.51463	0.4075	1
IMGVR_UViG_3300002220_000163|3300002220|MLSBCLC_10005980		Outlier
IMGVR_UViG_3300002220_000467|3300002220|MLSBCLC_10024217	preVC_198	Clustered	VC_198_0	11	0.3242	1	2.89392	0.3242	1
IMGVR_UViG_3300002243_000024|3300002243|C687J29039_10000126	preVC_292	Clustered	VC_292_0	14	0.9293	1	2.06608	0.9293	1
IMGVR_UViG_3300002243_000038|3300002243|C687J29039_10000270		Outlier
IMGVR_UViG_3300002243_000056|3300002243|C687J29039_10000599		Overlap (VC_289/VC_291)
IMGVR_UViG_3300002243_000151|3300002243|C687J29039_10002880		Outlier
IMGVR_UViG_3300002293_000037|3300002293|JGI24504J29685_1000276	preVC_100	Clustered	VC_100_0	7	0.2062	1	3.50681	0.2062	1
IMGVR_UViG_3300002293_000042|3300002293|JGI24504J29685_1000279	preVC_100	Clustered	VC_100_0	7	0.2062	1	3.50681	0.2062	1
IMGVR_UViG_3300002293_000050|3300002293|JGI24504J29685_1001597	preVC_72	Clustered	VC_72_0	28	0.6674	1	1.96802	0.6674	1
IMGVR_UViG_3300002376_000021|3300002376|JGI24505J29691_1002586	preVC_72	Clustered	VC_72_0	28	0.6674	1	1.96802	0.6674	1
IMGVR_UViG_3300002376_000064|3300002376|JGI24505J29691_1013972		Outlier
IMGVR_UViG_3300002377_000116|3300002377|JGI24500J29687_10022896	preVC_167	Clustered	VC_167_0	27	0.5642	1	4.15327	0.5642	1
IMGVR_UViG_3300002378_000561|3300002378|JGI24502J29692_10033177		Outlier
IMGVR_UViG_3300002391_000132|3300002391|JGI24501J29690_1001231		Outlier
IMGVR_UViG_3300002392_000577|3300002392|JGI24503J29689_10001491	preVC_72	Clustered	VC_72_0	28	0.6674	1	1.96802	0.6674	1
IMGVR_UViG_3300002392_000713|3300002392|JGI24503J29689_10025752		Outlier
IMGVR_UViG_3300002407_000005|3300002407|C687J29651_10000006	preVC_289	Clustered	VC_289_0	17	0.7768	1	2.70452	0.7768	1
IMGVR_UViG_3300002407_000106|3300002407|C687J29651_10002598	preVC_291	Clustered	VC_291_0	24	0.9108	1	3.80466	0.9108	1
IMGVR_UViG_3300002446_000025|3300002446|NAPDCCLC_10003167	preVC_172	Clustered	VC_172_0	2	0.0726	0.891955	4.24264	0.0647	1
IMGVR_UViG_3300002446_000164|3300002446|NAPDCCLC_10036999	preVC_303	Clustered	VC_303_0	3	0.1947	0.98782	3.26518	0.1924	1
IMGVR_UViG_3300002446_000437|3300002446|NAPDCCLC_10020706	preVC_306	Clustered	VC_306_0	8	0.9831	0.99984	2.20767	0.9829	1
IMGVR_UViG_3300002446_000458|3300002446|NAPDCCLC_10001433	preVC_209	Clustered	VC_209_0	10	0.3395	1	4.24002	0.3395	1
IMGVR_UViG_3300002446_000754|3300002446|NAPDCCLC_10022160	preVC_261	Clustered	VC_261_0	29	0.3497	1	3.01489	0.3497	1
IMGVR_UViG_3300002460_000604|3300002460|C687J35021_10006140	preVC_291	Clustered	VC_291_0	24	0.9108	1	3.80466	0.9108	1
IMGVR_UViG_3300002481_000002|3300002481|JGI24020J35080_1000327	preVC_220	Clustered	VC_220_0	5	0.9114	0.818182	5.56446	0.7457	1
IMGVR_UViG_3300002481_000004|3300002481|JGI24020J35080_1000348	preVC_62	Clustered	VC_62_0	8	0.4559	1	1.30501	0.4559	1
IMGVR_UViG_3300002481_000013|3300002481|JGI24020J35080_1001163	preVC_61	Clustered	VC_61_0	9	0.2758	1	3.78342	0.2758	1
IMGVR_UViG_3300002481_000030|3300002481|JGI24020J35080_1003185	preVC_180	Clustered	VC_180_0	2	0.1112	0.953743	0	0.1061	1
IMGVR_UViG_3300002481_000049|3300002481|JGI24020J35080_1000193|45548-63080	preVC_71	Clustered	VC_71_0	3	0.829	0.9793	0	0.8118	1
IMGVR_UViG_3300002481_000051|3300002481|JGI24020J35080_1000217|3905-46579	preVC_60	Clustered	VC_60_0	14	0.6016	1	1.41514	0.6016	1
IMGVR_UViG_3300002484_000078|3300002484|JGI25129J35166_1000270	preVC_281	Clustered	VC_281_0	20	0.8543	1	2.54317	0.8543	1
IMGVR_UViG_3300002484_000576|3300002484|JGI25129J35166_1002302	preVC_283	Clustered	VC_283_0	35	0.783	1	2.72112	0.783	1
IMGVR_UViG_3300002484_000954|3300002484|JGI25129J35166_1001988		Outlier
IMGVR_UViG_3300002484_001677|3300002484|JGI25129J35166_1001422		Outlier
IMGVR_UViG_3300002484_002152|3300002484|JGI25129J35166_1001987	preVC_307	Clustered	VC_307_0	39	0.8413	1	3.22002	0.8413	1
IMGVR_UViG_3300002485_000005|3300002485|C687J35088_10000007	preVC_289	Clustered	VC_289_0	17	0.7768	1	2.70452	0.7768	1
IMGVR_UViG_3300002485_000029|3300002485|C687J35088_10000123	preVC_292	Clustered	VC_292_0	14	0.9293	1	2.06608	0.9293	1
IMGVR_UViG_3300002485_000066|3300002485|C687J35088_10000870	preVC_291	Clustered	VC_291_0	24	0.9108	1	3.80466	0.9108	1
IMGVR_UViG_3300002485_000067|3300002485|C687J35088_10000933		Overlap (VC_289/VC_291)
IMGVR_UViG_3300002485_000102|3300002485|C687J35088_10000581		Outlier
IMGVR_UViG_3300002498_000008|3300002498|TOLCLC_10001332	preVC_166	Clustered	VC_166_0	5	0.3489	1	4.76686	0.3489	1
IMGVR_UViG_3300002498_000194|3300002498|TOLCLC_10059427	preVC_261	Clustered	VC_261_0	29	0.3497	1	3.01489	0.3497	1
IMGVR_UViG_3300002503_000005|3300002503|C687J35164_10000029	preVC_289	Clustered	VC_289_0	17	0.7768	1	2.70452	0.7768	1
IMGVR_UViG_3300002503_000029|3300002503|C687J35164_10000152	preVC_291	Clustered	VC_291_0	24	0.9108	1	3.80466	0.9108	1
IMGVR_UViG_3300002503_000037|3300002503|C687J35164_10000187		Overlap (VC_289/VC_291)
IMGVR_UViG_3300002514_000581|3300002514|JGI25133J35611_10001016	preVC_281	Clustered	VC_281_0	20	0.8543	1	2.54317	0.8543	1
IMGVR_UViG_3300002514_004312|3300002514|JGI25133J35611_10000517	preVC_129	Clustered	VC_129_0	35	0.4823	1	4.5389	0.4823	1
IMGVR_UViG_3300002514_005353|3300002514|JGI25133J35611_10008520		Outlier
IMGVR_UViG_3300002518_000300|3300002518|JGI25134J35505_10000638	preVC_281	Clustered	VC_281_0	20	0.8543	1	2.54317	0.8543	1
IMGVR_UViG_3300002518_000326|3300002518|JGI25134J35505_10000700	preVC_308	Clustered	VC_308_0	6	0.8542	0.999503	1.66702	0.8538	1
IMGVR_UViG_3300002518_002294|3300002518|JGI25134J35505_10005465		Outlier
IMGVR_UViG_3300002518_002992|3300002518|JGI25134J35505_10006337	preVC_211	Clustered	VC_211_0	78	0.8754	1	2.12909	0.8754	1
IMGVR_UViG_3300002518_003434|3300002518|JGI25134J35505_10006053		Outlier
IMGVR_UViG_3300002519_000073|3300002519|JGI25130J35507_1000190	preVC_173	Clustered	VC_173_0	8	0.9446	0.99953	2.24124	0.9442	1
IMGVR_UViG_3300002519_000240|3300002519|JGI25130J35507_1000642	preVC_307	Clustered	VC_307_0	39	0.8413	1	3.22002	0.8413	1
IMGVR_UViG_3300002519_000457|3300002519|JGI25130J35507_1001522	preVC_283	Clustered	VC_283_0	35	0.783	1	2.72112	0.783	1
IMGVR_UViG_3300002530_000059|3300002530|C687J35503_10003593	preVC_294	Clustered	VC_294_0	5	0.5625	0.594051	1.97812	0.3341	1
IMGVR_UViG_3300002532_000012|3300002532|JGI24019J35510_1000634	preVC_63	Clustered	VC_63_0	5	0.1099	0.999867	2.35222	0.1099	1
IMGVR_UViG_3300002532_000019|3300002532|JGI24019J35510_1001205	preVC_61	Clustered	VC_61_0	9	0.2758	1	3.78342	0.2758	1
IMGVR_UViG_3300002532_000037|3300002532|JGI24019J35510_1000781		Overlap (VC_60/VC_65)
IMGVR_UViG_3300002532_000044|3300002532|JGI24019J35510_1000148|107-39098	preVC_62	Clustered	VC_62_0	8	0.4559	1	1.30501	0.4559	1
IMGVR_UViG_3300002532_000045|3300002532|JGI24019J35510_1000060|50942-72578	preVC_75	Clustered	VC_75_0	6	0.8804	1	1.20185	0.8804	1
IMGVR_UViG_3300002596_000009|3300002596|draft_1418107	preVC_309	Clustered	VC_309_0	15	0.6445	1	2.27551	0.6445	1
IMGVR_UViG_3300002596_000011|3300002596|draft_1418397	preVC_168	Clustered	VC_168_0	16	0.383	1	2.16628	0.383	1
IMGVR_UViG_3300002596_000016|3300002596|draft_1419371	preVC_167	Clustered	VC_167_0	27	0.5642	1	4.15327	0.5642	1
IMGVR_UViG_3300002641_003964|3300002641|loc_108394787	preVC_276	Clustered	VC_276_0	3	0.9928	0.654221	3.8873	0.6495	1
IMGVR_UViG_3300002641_010288|3300002641|loc_106741704		Overlap (VC_185/VC_278)
IMGVR_UViG_3300002693_000108|3300002693|Ga0005235J37282_1020935	preVC_313	Clustered	VC_313_0	4	1	0	0	0	1
IMGVR_UViG_3300002701_000002|3300002701|draft_1437465	preVC_309	Clustered	VC_309_0	15	0.6445	1	2.27551	0.6445	1
IMGVR_UViG_3300002701_000004|3300002701|draft_1437804	preVC_168	Clustered	VC_168_0	16	0.383	1	2.16628	0.383	1
IMGVR_UViG_3300002701_000009|3300002701|draft_1438983	preVC_167	Clustered	VC_167_0	27	0.5642	1	4.15327	0.5642	1
IMGVR_UViG_3300002733_000190|3300002733|codie8draft_1005681		Outlier
IMGVR_UViG_3300002821_000002|3300002821|Iso3TCLC_10000016	preVC_266	Clustered	VC_266_0	2	0.3626	0.872241	4.58258	0.3163	1
IMGVR_UViG_3300002821_000004|3300002821|Iso3TCLC_10000138	preVC_262	Clustered	VC_262_0	6	0.591	0.999995	4.97549	0.591	1
IMGVR_UViG_3300002821_000010|3300002821|Iso3TCLC_10001355	preVC_198	Clustered	VC_198_0	11	0.3242	1	2.89392	0.3242	1
IMGVR_UViG_3300002821_000027|3300002821|Iso3TCLC_10004695		Overlap (VC_261/VC_262)
IMGVR_UViG_3300002821_000089|3300002821|Iso3TCLC_10035775	preVC_306	Clustered	VC_306_0	8	0.9831	0.99984	2.20767	0.9829	1
IMGVR_UViG_3300002821_000197|3300002821|Iso3TCLC_10052243	preVC_303	Clustered	VC_303_0	3	0.1947	0.98782	3.26518	0.1924	1
IMGVR_UViG_3300002837_000108|3300002837|bg3kmer60_1002179	preVC_181	Clustered	VC_181_0	7	0.2516	1	3.88531	0.2516	1
IMGVR_UViG_3300002881_000176|3300002881|Ga0005248J43193_1012470	preVC_224	Clustered	VC_224_0	5	0.0503	0.9994	0.4	0.0503	1
IMGVR_UViG_3300002963_000134|3300002963|JGI1652J44930_10000779	preVC_144	Clustered	VC_144_0	4	0.1587	0.984788	2.45982	0.1563	1
IMGVR_UViG_3300002966_000074|3300002966|JGI24721J44947_10003505		Overlap (VC_84/VC_90)
IMGVR_UViG_3300002966_000933|3300002966|JGI24721J44947_10036232	preVC_84	Clustered	VC_84_0	4	0.3128	0.999947	4.55247	0.3128	1
IMGVR_UViG_3300002966_001123|3300002966|JGI24721J44947_10001005|10739-28538	preVC_83	Clustered	VC_83_0	19	0.3599	1	4.03944	0.3599	1
IMGVR_UViG_3300003306_000072|3300003306|Ga0004534J46558_1005222		Outlier
IMGVR_UViG_3300003306_000100|3300003306|Ga0004534J46558_1002559	preVC_171	Clustered	VC_171_0	10	0.4325	0.999872	1.79181	0.4325	1
IMGVR_UViG_3300003478_000176|3300003478|JGI26238J51125_1002543		Outlier
IMGVR_UViG_3300003492_000009|3300003492|JGI26245J51145_1000976	preVC_130	Clustered	VC_130_0	70	0.5763	1	2.32207	0.5763	1
IMGVR_UViG_3300003492_000011|3300003492|JGI26245J51145_1001270	preVC_139	Clustered	VC_139_0	65	0.7375	1	3.69437	0.7375	1
IMGVR_UViG_3300003494_000048|3300003494|JGI26240J51127_1000794	preVC_130	Clustered	VC_130_0	70	0.5763	1	2.32207	0.5763	1
IMGVR_UViG_3300003494_000068|3300003494|JGI26240J51127_1001345	preVC_139	Clustered	VC_139_0	65	0.7375	1	3.69437	0.7375	1
IMGVR_UViG_3300003494_000236|3300003494|JGI26240J51127_1001364	preVC_136	Clustered	VC_136_0	38	0.4067	1	2.04435	0.4067	1
IMGVR_UViG_3300003495_000048|3300003495|JGI26244J51143_1000494		Overlap (VC_227/VC_231)
IMGVR_UViG_3300003495_000049|3300003495|JGI26244J51143_1000519	preVC_234	Clustered	VC_234_0	47	0.506	1	3.03964	0.506	1
IMGVR_UViG_3300003495_000054|3300003495|JGI26244J51143_1000546	preVC_139	Clustered	VC_139_0	65	0.7375	1	3.69437	0.7375	1
IMGVR_UViG_3300003495_000082|3300003495|JGI26244J51143_1000819	preVC_130	Clustered	VC_130_0	70	0.5763	1	2.32207	0.5763	1
IMGVR_UViG_3300003495_000120|3300003495|JGI26244J51143_1001313		Outlier
IMGVR_UViG_3300003495_000151|3300003495|JGI26244J51143_1001630	preVC_235	Clustered	VC_235_0	12	0.2594	1	1.21208	0.2594	1
IMGVR_UViG_3300003495_000200|3300003495|JGI26244J51143_1002912	preVC_236	Clustered	VC_236_0	46	0.4989	1	2.11997	0.4989	1
IMGVR_UViG_3300003495_000254|3300003495|JGI26244J51143_1002134	preVC_222	Clustered	VC_222_0	6	0.1681	0.999979	1.12522	0.1681	1
IMGVR_UViG_3300003495_000344|3300003495|JGI26244J51143_1001108	preVC_247	Clustered	VC_247_0	9	0.4865	1	1.98552	0.4865	1
IMGVR_UViG_3300003495_000495|3300003495|JGI26244J51143_1001488	preVC_136	Clustered	VC_136_0	38	0.4067	1	2.04435	0.4067	1
IMGVR_UViG_3300003496_000025|3300003496|JGI26241J51128_1001545	preVC_130	Clustered	VC_130_0	70	0.5763	1	2.32207	0.5763	1
IMGVR_UViG_3300003496_000091|3300003496|JGI26241J51128_1002437	preVC_139	Clustered	VC_139_0	65	0.7375	1	3.69437	0.7375	1
IMGVR_UViG_3300003496_000145|3300003496|JGI26241J51128_1002460	preVC_136	Clustered	VC_136_0	38	0.4067	1	2.04435	0.4067	1
IMGVR_UViG_3300003498_000017|3300003498|JGI26239J51126_1000461	preVC_130	Clustered	VC_130_0	70	0.5763	1	2.32207	0.5763	1
IMGVR_UViG_3300003498_000023|3300003498|JGI26239J51126_1000581	preVC_139	Clustered	VC_139_0	65	0.7375	1	3.69437	0.7375	1
IMGVR_UViG_3300003498_000043|3300003498|JGI26239J51126_1000876		Overlap (VC_227/VC_231)
IMGVR_UViG_3300003498_000088|3300003498|JGI26239J51126_1002751		Outlier
IMGVR_UViG_3300003498_000095|3300003498|JGI26239J51126_1003279		Outlier
IMGVR_UViG_3300003498_000127|3300003498|JGI26239J51126_1004217	preVC_210	Clustered	VC_210_0	18	0.4503	1	3.06447	0.4503	1
IMGVR_UViG_3300003498_000215|3300003498|JGI26239J51126_1003720		Outlier
IMGVR_UViG_3300003498_000224|3300003498|JGI26239J51126_1002522	preVC_233	Clustered	VC_233_0	30	0.9959	0.999937	2.26267	0.9958	1
IMGVR_UViG_3300003498_000255|3300003498|JGI26239J51126_1004312		Overlap (VC_154/VC_239)
IMGVR_UViG_3300003498_000276|3300003498|JGI26239J51126_1002055	preVC_136	Clustered	VC_136_0	38	0.4067	1	2.04435	0.4067	1
IMGVR_UViG_3300003498_000412|3300003498|JGI26239J51126_1005334	preVC_235	Clustered	VC_235_0	12	0.2594	1	1.21208	0.2594	1
IMGVR_UViG_3300003501_000024|3300003501|JGI26243J51142_1002993	preVC_130	Clustered	VC_130_0	70	0.5763	1	2.32207	0.5763	1
IMGVR_UViG_3300003535_000001|3300003535|Ba1_1001608	preVC_269	Clustered	VC_269_0	33	0.7854	1	2.67692	0.7854	1
IMGVR_UViG_3300003582_000046|3300003582|JGI26252J51714_1004922	preVC_130	Clustered	VC_130_0	70	0.5763	1	2.32207	0.5763	1
IMGVR_UViG_3300003600_000071|3300003600|JGI26272J51733_1002396		Outlier
IMGVR_UViG_3300003600_000074|3300003600|JGI26272J51733_1002575	preVC_130	Clustered	VC_130_0	70	0.5763	1	2.32207	0.5763	1
IMGVR_UViG_3300003601_000045|3300003601|JGI26382J51730_1002251		Outlier
IMGVR_UViG_3300003618_000034|3300003618|JGI26381J51731_1000759	preVC_139	Clustered	VC_139_0	65	0.7375	1	3.69437	0.7375	1
IMGVR_UViG_3300003618_000062|3300003618|JGI26381J51731_1001816		Overlap (VC_131/VC_133)
IMGVR_UViG_3300003618_000076|3300003618|JGI26381J51731_1002394		Outlier
IMGVR_UViG_3300003618_000077|3300003618|JGI26381J51731_1002400	preVC_221	Clustered	VC_221_0	6	0.0847	1	0	0.0847	1
IMGVR_UViG_3300003618_000165|3300003618|JGI26381J51731_1005383	preVC_133	Clustered	VC_133_0	18	0.2466	1	1.95766	0.2466	1
IMGVR_UViG_3300003618_000281|3300003618|JGI26381J51731_1002285	preVC_136	Clustered	VC_136_0	38	0.4067	1	2.04435	0.4067	1
IMGVR_UViG_3300003618_000282|3300003618|JGI26381J51731_1001321	preVC_233	Clustered	VC_233_0	30	0.9959	0.999937	2.26267	0.9958	1
IMGVR_UViG_3300003618_000344|3300003618|JGI26381J51731_1003725		Outlier
IMGVR_UViG_3300003619_000133|3300003619|JGI26380J51729_10003100	preVC_130	Clustered	VC_130_0	70	0.5763	1	2.32207	0.5763	1
IMGVR_UViG_3300003619_000225|3300003619|JGI26380J51729_10005907	preVC_133	Clustered	VC_133_0	18	0.2466	1	1.95766	0.2466	1
IMGVR_UViG_3300003619_000309|3300003619|JGI26380J51729_10006354		Outlier
IMGVR_UViG_3300003664_000002|3300003664|OilBA1_1001864	preVC_269	Clustered	VC_269_0	33	0.7854	1	2.67692	0.7854	1
IMGVR_UViG_3300003830_000080|3300003830|Ga0051980_10001959	preVC_192	Clustered	VC_192_0	13	1	0	1.99433	0	1
IMGVR_UViG_3300004069_000003|3300004069|Ga0063354_1000295	preVC_62	Clustered	VC_62_0	8	0.4559	1	1.30501	0.4559	1
IMGVR_UViG_3300004069_000013|3300004069|Ga0063354_1000942		Overlap (VC_60/VC_65)
IMGVR_UViG_3300004069_000020|3300004069|Ga0063354_1001923	preVC_63	Clustered	VC_63_0	5	0.1099	0.999867	2.35222	0.1099	1
IMGVR_UViG_3300004069_000075|3300004069|Ga0063354_1000121|9537-31173	preVC_75	Clustered	VC_75_0	6	0.8804	1	1.20185	0.8804	1
IMGVR_UViG_3300004109_000179|3300004109|Ga0008650_1004236		Outlier
IMGVR_UViG_3300004109_000299|3300004109|Ga0008650_1004124	preVC_136	Clustered	VC_136_0	38	0.4067	1	2.04435	0.4067	1
IMGVR_UViG_3300004110_000268|3300004110|Ga0008648_10003915		Outlier
IMGVR_UViG_3300004110_000411|3300004110|Ga0008648_10003665	preVC_136	Clustered	VC_136_0	38	0.4067	1	2.04435	0.4067	1
IMGVR_UViG_3300004111_000067|3300004111|Ga0008651_10006398	preVC_222	Clustered	VC_222_0	6	0.1681	0.999979	1.12522	0.1681	1
IMGVR_UViG_3300004111_000073|3300004111|Ga0008651_10006516		Overlap (VC_227/VC_231)
IMGVR_UViG_3300004111_000089|3300004111|Ga0008651_10009290		Outlier
IMGVR_UViG_3300004111_000264|3300004111|Ga0008651_10007446	preVC_136	Clustered	VC_136_0	38	0.4067	1	2.04435	0.4067	1
IMGVR_UViG_3300004209_000001|3300004209|Ga0066649_10000229	preVC_317	Clustered	VC_317_0	5	1	0	3.51341	0	1
IMGVR_UViG_3300004627_000053|3300004627|Ga0066629_1177705		Outlier
IMGVR_UViG_3300004628_000068|3300004628|Ga0070399_1003002		Outlier
IMGVR_UViG_3300004628_000591|3300004628|Ga0070399_1000038|2-25877		Overlap (VC_97/VC_98/VC_100)
IMGVR_UViG_3300004638_000129|3300004638|Ga0066621_1196252		Outlier
IMGVR_UViG_3300004639_000123|3300004639|Ga0066620_1015748		Outlier
IMGVR_UViG_3300004639_000192|3300004639|Ga0066620_1237658		Outlier
IMGVR_UViG_3300004640_000023|3300004640|Ga0066615_1046381		Overlap (VC_227/VC_231)
IMGVR_UViG_3300004640_000102|3300004640|Ga0066615_1031886		Outlier
IMGVR_UViG_3300004640_000166|3300004640|Ga0066615_1240123		Outlier
IMGVR_UViG_3300004640_000193|3300004640|Ga0066615_1243513		Outlier
IMGVR_UViG_3300004640_000196|3300004640|Ga0066615_1251157	preVC_319	Clustered	VC_319_0	2	1	0	0	0	1
IMGVR_UViG_3300005095_000166|3300005095|Ga0072504_151061		Outlier
IMGVR_UViG_3300005098_000005|3300005098|Ga0072683_100606	preVC_321	Clustered	VC_321_0	11	0.9778	1	3.86217	0.9778	1
IMGVR_UViG_3300005098_000072|3300005098|Ga0072683_114588	preVC_322	Clustered	VC_322_0	4	0.5734	0.992008	7.51478	0.5688	0.8333
IMGVR_UViG_3300005099_000002|3300005099|Ga0072682_100567		Singleton
IMGVR_UViG_3300005099_000065|3300005099|Ga0072682_119797		Outlier
IMGVR_UViG_3300005099_000089|3300005099|Ga0072682_101891		Singleton
IMGVR_UViG_3300005099_000123|3300005099|Ga0072682_132396	preVC_321	Clustered	VC_321_0	11	0.9778	1	3.86217	0.9778	1
IMGVR_UViG_3300005220_000012|3300005220|Ga0073352_1329		Outlier
IMGVR_UViG_3300005223_000015|3300005223|Ga0073350_111193	preVC_8	Clustered	VC_8_0	14	0.0954	0.809814	2.74321	0.0773	1
IMGVR_UViG_3300005233_000077|3300005233|Ga0066627_1032263	preVC_236	Clustered	VC_236_0	46	0.4989	1	2.11997	0.4989	1
IMGVR_UViG_3300005233_000115|3300005233|Ga0066627_1337580	preVC_224	Clustered	VC_224_0	5	0.0503	0.9994	0.4	0.0503	1
IMGVR_UViG_3300005233_000155|3300005233|Ga0066627_1345802	preVC_319	Clustered	VC_319_0	2	1	0	0	0	1
IMGVR_UViG_3300005256_000001|3300005256|Ga0074075_12536	preVC_8	Clustered	VC_8_0	14	0.0954	0.809814	2.74321	0.0773	1
IMGVR_UViG_3300005265_000383|3300005265|Ga0073580_111299	preVC_325	Clustered	VC_325_0	3	0.4442	0.904762	3.14466	0.4019	1
IMGVR_UViG_3300005268_000006|3300005268|Ga0065698_100307	preVC_24	Clustered	VC_24_0	55	0.636	1	1.64453	0.636	1
IMGVR_UViG_3300005268_000012|3300005268|Ga0065698_100514	preVC_68	Clustered	VC_68_0	61	0.7596	1	1.40551	0.7596	1
IMGVR_UViG_3300005268_000019|3300005268|Ga0065698_105752	preVC_66	Clustered	VC_66_0	29	0.4063	1	3.46309	0.4063	0.9951
IMGVR_UViG_3300005268_000040|3300005268|Ga0065698_100337	preVC_114	Clustered	VC_114_0	37	0.446	1	1.14067	0.446	1
IMGVR_UViG_3300005273_000003|3300005273|Ga0065697_1000208	preVC_66	Clustered	VC_66_0	29	0.4063	1	3.46309	0.4063	0.9951
IMGVR_UViG_3300005273_000016|3300005273|Ga0065697_1003327	preVC_24	Clustered	VC_24_0	55	0.636	1	1.64453	0.636	1
IMGVR_UViG_3300005273_000017|3300005273|Ga0065697_1003329	preVC_68	Clustered	VC_68_0	61	0.7596	1	1.40551	0.7596	1
IMGVR_UViG_3300005298_000038|3300005298|Ga0071330_1068202		Singleton
IMGVR_UViG_3300005298_000040|3300005298|Ga0071330_1070915	preVC_220	Clustered	VC_220_0	5	0.9114	0.818182	5.56446	0.7457	1
IMGVR_UViG_3300005300_000014|3300005300|Ga0072500_146461	preVC_326	Clustered	VC_326_0	6	0.9936	0.99957	1.21024	0.9931	1
IMGVR_UViG_3300005326_000354|3300005326|Ga0074195_1008262		Outlier
IMGVR_UViG_3300005326_000482|3300005326|Ga0074195_1004463		Outlier
IMGVR_UViG_3300005326_000739|3300005326|Ga0074195_1000350|318-64171	preVC_299	Clustered	VC_299_0	5	0.9222	0.999993	4.85076	0.9222	1
IMGVR_UViG_3300005398_000041|3300005398|Ga0066858_10002735	preVC_283	Clustered	VC_283_0	35	0.783	1	2.72112	0.783	1
IMGVR_UViG_3300005398_000042|3300005398|Ga0066858_10002741	preVC_238	Clustered	VC_238_0	59	0.7289	1	1.84104	0.7289	1
IMGVR_UViG_3300005398_000056|3300005398|Ga0066858_10005324		Outlier
IMGVR_UViG_3300005398_000174|3300005398|Ga0066858_10002108	preVC_307	Clustered	VC_307_0	39	0.8413	1	3.22002	0.8413	1
IMGVR_UViG_3300005400_000176|3300005400|Ga0066867_10006474	preVC_236	Clustered	VC_236_0	46	0.4989	1	2.11997	0.4989	1
IMGVR_UViG_3300005400_000240|3300005400|Ga0066867_10006183	preVC_211	Clustered	VC_211_0	78	0.8754	1	2.12909	0.8754	1
IMGVR_UViG_3300005400_000309|3300005400|Ga0066867_10007416	preVC_238	Clustered	VC_238_0	59	0.7289	1	1.84104	0.7289	1
IMGVR_UViG_3300005400_000592|3300005400|Ga0066867_10008913		Outlier
IMGVR_UViG_3300005401_000033|3300005401|Ga0066857_10007294		Outlier
IMGVR_UViG_3300005401_000046|3300005401|Ga0066857_10001374		Outlier
IMGVR_UViG_3300005405_000002|3300005405|Ga0074193_1000685	preVC_286	Clustered	VC_286_0	2	0.4726	0.777778	2.82843	0.3676	1
IMGVR_UViG_3300005408_000105|3300005408|Ga0066848_10004950	preVC_329	Clustered	VC_329_0	20	0.9322	1	2.0098	0.9322	1
IMGVR_UViG_3300005408_000123|3300005408|Ga0066848_10000850		Outlier
IMGVR_UViG_3300005422_000008|3300005422|Ga0066829_10001551	preVC_329	Clustered	VC_329_0	20	0.9322	1	2.0098	0.9322	1
IMGVR_UViG_3300005422_000069|3300005422|Ga0066829_10006134	preVC_211	Clustered	VC_211_0	78	0.8754	1	2.12909	0.8754	1
IMGVR_UViG_3300005422_000072|3300005422|Ga0066829_10000950		Outlier
IMGVR_UViG_3300005423_000010|3300005423|Ga0066828_10000527		Overlap (VC_235/VC_243)
IMGVR_UViG_3300005423_000039|3300005423|Ga0066828_10002027	preVC_238	Clustered	VC_238_0	59	0.7289	1	1.84104	0.7289	1
IMGVR_UViG_3300005423_000097|3300005423|Ga0066828_10004190	preVC_237	Clustered	VC_237_0	6	0.1576	1	1.41781	0.1576	1
IMGVR_UViG_3300005423_000115|3300005423|Ga0066828_10003582	preVC_330	Clustered	VC_330_0	23	1	0	2.43846	0	1
IMGVR_UViG_3300005423_000148|3300005423|Ga0066828_10004733		Outlier
IMGVR_UViG_3300005423_000152|3300005423|Ga0066828_10005490	preVC_328	Clustered	VC_328_0	10	0.9173	0.999984	1.88444	0.9173	1
IMGVR_UViG_3300005423_000167|3300005423|Ga0066828_10002166	preVC_307	Clustered	VC_307_0	39	0.8413	1	3.22002	0.8413	1
IMGVR_UViG_3300005423_000174|3300005423|Ga0066828_10008268	preVC_236	Clustered	VC_236_0	46	0.4989	1	2.11997	0.4989	1
IMGVR_UViG_3300005423_000191|3300005423|Ga0066828_10007635		Outlier
IMGVR_UViG_3300005423_000195|3300005423|Ga0066828_10008422		Outlier
IMGVR_UViG_3300005423_000196|3300005423|Ga0066828_10007607	preVC_230	Clustered	VC_230_0	47	0.7428	1	1.97129	0.7428	1
IMGVR_UViG_3300005423_000235|3300005423|Ga0066828_10008442		Outlier
IMGVR_UViG_3300005424_000046|3300005424|Ga0066826_10003394	preVC_236	Clustered	VC_236_0	46	0.4989	1	2.11997	0.4989	1
IMGVR_UViG_3300005424_000143|3300005424|Ga0066826_10007071	preVC_330	Clustered	VC_330_0	23	1	0	2.43846	0	1
IMGVR_UViG_3300005424_000179|3300005424|Ga0066826_10005126	preVC_211	Clustered	VC_211_0	78	0.8754	1	2.12909	0.8754	1
IMGVR_UViG_3300005424_000207|3300005424|Ga0066826_10002280	preVC_212	Clustered	VC_212_0	33	0.545	1	2.68316	0.545	1
IMGVR_UViG_3300005425_000007|3300005425|Ga0066859_10000698	preVC_173	Clustered	VC_173_0	8	0.9446	0.99953	2.24124	0.9442	1
IMGVR_UViG_3300005425_000060|3300005425|Ga0066859_10004993	preVC_238	Clustered	VC_238_0	59	0.7289	1	1.84104	0.7289	1
IMGVR_UViG_3300005425_000150|3300005425|Ga0066859_10001601	preVC_307	Clustered	VC_307_0	39	0.8413	1	3.22002	0.8413	1
IMGVR_UViG_3300005425_000203|3300005425|Ga0066859_10004402	preVC_316	Clustered	VC_316_0	10	0.7363	1	2.75059	0.7363	1
IMGVR_UViG_3300005426_000009|3300005426|Ga0066847_10000489	preVC_284	Clustered	VC_284_0	25	0.8921	1	2.70496	0.8921	1
IMGVR_UViG_3300005426_000015|3300005426|Ga0066847_10000823	preVC_307	Clustered	VC_307_0	39	0.8413	1	3.22002	0.8413	1
IMGVR_UViG_3300005426_000039|3300005426|Ga0066847_10001798	preVC_283	Clustered	VC_283_0	35	0.783	1	2.72112	0.783	1
IMGVR_UViG_3300005426_000105|3300005426|Ga0066847_10005492	preVC_228	Clustered	VC_228_0	16	0.6939	1	2.72659	0.6939	1
IMGVR_UViG_3300005426_000124|3300005426|Ga0066847_10004054	preVC_330	Clustered	VC_330_0	23	1	0	2.43846	0	1
IMGVR_UViG_3300005426_000231|3300005426|Ga0066847_10002108		Outlier
IMGVR_UViG_3300005426_000256|3300005426|Ga0066847_10006084	preVC_211	Clustered	VC_211_0	78	0.8754	1	2.12909	0.8754	1
IMGVR_UViG_3300005427_000455|3300005427|Ga0066851_10004880	preVC_211	Clustered	VC_211_0	78	0.8754	1	2.12909	0.8754	1
IMGVR_UViG_3300005427_000507|3300005427|Ga0066851_10003193		Outlier
IMGVR_UViG_3300005427_000882|3300005427|Ga0066851_10006631		Outlier
IMGVR_UViG_3300005428_000089|3300005428|Ga0066863_10001850	preVC_281	Clustered	VC_281_0	20	0.8543	1	2.54317	0.8543	1
IMGVR_UViG_3300005428_000165|3300005428|Ga0066863_10003775		Overlap (VC_237/VC_238)
IMGVR_UViG_3300005428_000170|3300005428|Ga0066863_10003922	preVC_227	Clustered	VC_227_0	25	0.9057	1	2.04093	0.9057	1
IMGVR_UViG_3300005428_000331|3300005428|Ga0066863_10003281	preVC_330	Clustered	VC_330_0	23	1	0	2.43846	0	1
IMGVR_UViG_3300005428_000478|3300005428|Ga0066863_10007227	preVC_211	Clustered	VC_211_0	78	0.8754	1	2.12909	0.8754	1
IMGVR_UViG_3300005429_000196|3300005429|Ga0066846_10007143	preVC_236	Clustered	VC_236_0	46	0.4989	1	2.11997	0.4989	1
IMGVR_UViG_3300005431_000064|3300005431|Ga0066854_10001139		Outlier
IMGVR_UViG_3300005508_000003|3300005508|Ga0066868_10000401	preVC_281	Clustered	VC_281_0	20	0.8543	1	2.54317	0.8543	1
IMGVR_UViG_3300005508_000023|3300005508|Ga0066868_10001155	preVC_284	Clustered	VC_284_0	25	0.8921	1	2.70496	0.8921	1
IMGVR_UViG_3300005508_000024|3300005508|Ga0066868_10001172	preVC_307	Clustered	VC_307_0	39	0.8413	1	3.22002	0.8413	1
IMGVR_UViG_3300005508_000069|3300005508|Ga0066868_10002836	preVC_227	Clustered	VC_227_0	25	0.9057	1	2.04093	0.9057	1
IMGVR_UViG_3300005508_000101|3300005508|Ga0066868_10001411	preVC_228	Clustered	VC_228_0	16	0.6939	1	2.72659	0.6939	1
IMGVR_UViG_3300005508_000211|3300005508|Ga0066868_10003257	preVC_283	Clustered	VC_283_0	35	0.783	1	2.72112	0.783	1
IMGVR_UViG_3300005508_000266|3300005508|Ga0066868_10003083	preVC_230	Clustered	VC_230_0	47	0.7428	1	1.97129	0.7428	1
IMGVR_UViG_3300005509_000042|3300005509|Ga0066827_10001793	preVC_284	Clustered	VC_284_0	25	0.8921	1	2.70496	0.8921	1
IMGVR_UViG_3300005509_000044|3300005509|Ga0066827_10001997	preVC_281	Clustered	VC_281_0	20	0.8543	1	2.54317	0.8543	1
IMGVR_UViG_3300005509_000081|3300005509|Ga0066827_10004014	preVC_227	Clustered	VC_227_0	25	0.9057	1	2.04093	0.9057	1
IMGVR_UViG_3300005509_000131|3300005509|Ga0066827_10006287	preVC_328	Clustered	VC_328_0	10	0.9173	0.999984	1.88444	0.9173	1
IMGVR_UViG_3300005509_000157|3300005509|Ga0066827_10002598	preVC_330	Clustered	VC_330_0	23	1	0	2.43846	0	1
IMGVR_UViG_3300005509_000172|3300005509|Ga0066827_10004501	preVC_211	Clustered	VC_211_0	78	0.8754	1	2.12909	0.8754	1
IMGVR_UViG_3300005509_000295|3300005509|Ga0066827_10009032		Outlier
IMGVR_UViG_3300005514_000302|3300005514|Ga0066866_10006709	preVC_329	Clustered	VC_329_0	20	0.9322	1	2.0098	0.9322	1
IMGVR_UViG_3300005516_000190|3300005516|Ga0066831_10000481	preVC_212	Clustered	VC_212_0	33	0.545	1	2.68316	0.545	1
IMGVR_UViG_3300005516_000256|3300005516|Ga0066831_10000311	preVC_211	Clustered	VC_211_0	78	0.8754	1	2.12909	0.8754	1
IMGVR_UViG_3300005520_000013|3300005520|Ga0066864_10000468	preVC_284	Clustered	VC_284_0	25	0.8921	1	2.70496	0.8921	1
IMGVR_UViG_3300005520_000017|3300005520|Ga0066864_10000506	preVC_281	Clustered	VC_281_0	20	0.8543	1	2.54317	0.8543	1
IMGVR_UViG_3300005520_000084|3300005520|Ga0066864_10002637	preVC_283	Clustered	VC_283_0	35	0.783	1	2.72112	0.783	1
IMGVR_UViG_3300005520_000157|3300005520|Ga0066864_10004662	preVC_227	Clustered	VC_227_0	25	0.9057	1	2.04093	0.9057	1
IMGVR_UViG_3300005520_000196|3300005520|Ga0066864_10004761	preVC_228	Clustered	VC_228_0	16	0.6939	1	2.72659	0.6939	1
IMGVR_UViG_3300005520_000261|3300005520|Ga0066864_10000974	preVC_307	Clustered	VC_307_0	39	0.8413	1	3.22002	0.8413	1
IMGVR_UViG_3300005520_000278|3300005520|Ga0066864_10003628	preVC_230	Clustered	VC_230_0	47	0.7428	1	1.97129	0.7428	1
IMGVR_UViG_3300005520_000311|3300005520|Ga0066864_10005561	preVC_211	Clustered	VC_211_0	78	0.8754	1	2.12909	0.8754	1
IMGVR_UViG_3300005520_000377|3300005520|Ga0066864_10001282	preVC_308	Clustered	VC_308_0	6	0.8542	0.999503	1.66702	0.8538	1
IMGVR_UViG_3300005521_000202|3300005521|Ga0066862_10005330	preVC_236	Clustered	VC_236_0	46	0.4989	1	2.11997	0.4989	1
IMGVR_UViG_3300005551_000203|3300005551|Ga0066843_10004362	preVC_331	Clustered/Singleton	VC_331_0	1	0	0	0	0	1
IMGVR_UViG_3300005573_000356|3300005573|Ga0078972_1011087	preVC_83	Clustered	VC_83_0	19	0.3599	1	4.03944	0.3599	1
IMGVR_UViG_3300005573_001595|3300005573|Ga0078972_1000005|192787-222228		Overlap (VC_84/VC_91)
IMGVR_UViG_3300005573_001596|3300005573|Ga0078972_1000005|649145-666760	preVC_83	Clustered	VC_83_0	19	0.3599	1	4.03944	0.3599	1
IMGVR_UViG_3300005573_001597|3300005573|Ga0078972_1000005|800973-834474		Overlap (VC_84/VC_90)
IMGVR_UViG_3300005573_001598|3300005573|Ga0078972_1000005|1001741-1014582	preVC_83	Clustered	VC_83_0	19	0.3599	1	4.03944	0.3599	1
IMGVR_UViG_3300005592_000009|3300005592|Ga0066838_10001194	preVC_228	Clustered	VC_228_0	16	0.6939	1	2.72659	0.6939	1
IMGVR_UViG_3300005593_000034|3300005593|Ga0066837_10001661	preVC_238	Clustered	VC_238_0	59	0.7289	1	1.84104	0.7289	1
IMGVR_UViG_3300005593_000121|3300005593|Ga0066837_10001568	preVC_212	Clustered	VC_212_0	33	0.545	1	2.68316	0.545	1
IMGVR_UViG_3300005593_000134|3300005593|Ga0066837_10003587	preVC_211	Clustered	VC_211_0	78	0.8754	1	2.12909	0.8754	1
IMGVR_UViG_3300005593_000244|3300005593|Ga0066837_10006766	preVC_230	Clustered	VC_230_0	47	0.7428	1	1.97129	0.7428	1
IMGVR_UViG_3300005593_000270|3300005593|Ga0066837_10000800		Outlier
IMGVR_UViG_3300005595_000052|3300005595|Ga0066833_10003482	preVC_236	Clustered	VC_236_0	46	0.4989	1	2.11997	0.4989	1
IMGVR_UViG_3300005595_000115|3300005595|Ga0066833_10005862		Outlier
IMGVR_UViG_3300005595_000224|3300005595|Ga0066833_10000915		Outlier
IMGVR_UViG_3300005596_000029|3300005596|Ga0066834_10002561	preVC_237	Clustered	VC_237_0	6	0.1576	1	1.41781	0.1576	1
IMGVR_UViG_3300005596_000062|3300005596|Ga0066834_10004750	preVC_238	Clustered	VC_238_0	59	0.7289	1	1.84104	0.7289	1
IMGVR_UViG_3300005596_000167|3300005596|Ga0066834_10005061	preVC_328	Clustered	VC_328_0	10	0.9173	0.999984	1.88444	0.9173	1
IMGVR_UViG_3300005596_000265|3300005596|Ga0066834_10001382		Outlier
IMGVR_UViG_3300005597_000083|3300005597|Ga0066832_10003493	preVC_238	Clustered	VC_238_0	59	0.7289	1	1.84104	0.7289	1
IMGVR_UViG_3300005597_000098|3300005597|Ga0066832_10004544	preVC_227	Clustered	VC_227_0	25	0.9057	1	2.04093	0.9057	1
IMGVR_UViG_3300005597_000145|3300005597|Ga0066832_10002667	preVC_211	Clustered	VC_211_0	78	0.8754	1	2.12909	0.8754	1
IMGVR_UViG_3300005603_000044|3300005603|Ga0066853_10002376	preVC_227	Clustered	VC_227_0	25	0.9057	1	2.04093	0.9057	1
IMGVR_UViG_3300005603_000054|3300005603|Ga0066853_10002696	preVC_281	Clustered	VC_281_0	20	0.8543	1	2.54317	0.8543	1
IMGVR_UViG_3300005603_000055|3300005603|Ga0066853_10002722	preVC_284	Clustered	VC_284_0	25	0.8921	1	2.70496	0.8921	1
IMGVR_UViG_3300005603_000072|3300005603|Ga0066853_10004159	preVC_229	Clustered	VC_229_0	2	0.4824	0.893441	1	0.431	1
IMGVR_UViG_3300005603_000160|3300005603|Ga0066853_10002951	preVC_211	Clustered	VC_211_0	78	0.8754	1	2.12909	0.8754	1
IMGVR_UViG_3300005604_000011|3300005604|Ga0066852_10000574	preVC_281	Clustered	VC_281_0	20	0.8543	1	2.54317	0.8543	1
IMGVR_UViG_3300005604_000154|3300005604|Ga0066852_10004598		Overlap (VC_237/VC_238)
IMGVR_UViG_3300005604_000184|3300005604|Ga0066852_10003167	preVC_330	Clustered	VC_330_0	23	1	0	2.43846	0	1
IMGVR_UViG_3300005604_000212|3300005604|Ga0066852_10008783		Outlier
IMGVR_UViG_3300005604_000410|3300005604|Ga0066852_10005063	preVC_230	Clustered	VC_230_0	47	0.7428	1	1.97129	0.7428	1
IMGVR_UViG_3300005604_000476|3300005604|Ga0066852_10002823		Outlier
IMGVR_UViG_3300005604_000655|3300005604|Ga0066852_10007764	preVC_284	Clustered	VC_284_0	25	0.8921	1	2.70496	0.8921	1
IMGVR_UViG_3300005605_000778|3300005605|Ga0066850_10004026	preVC_230	Clustered	VC_230_0	47	0.7428	1	1.97129	0.7428	1
IMGVR_UViG_3300005606_000185|3300005606|Ga0066835_10001904	preVC_188	Clustered	VC_188_0	20	0.9275	1	3.11822	0.9275	1
IMGVR_UViG_3300005623_000006|3300005623|Ga0077576_12393		Outlier
IMGVR_UViG_3300005658_000051|3300005658|Ga0066842_10002445	preVC_238	Clustered	VC_238_0	59	0.7289	1	1.84104	0.7289	1
IMGVR_UViG_3300005658_000078|3300005658|Ga0066842_10001454	preVC_211	Clustered	VC_211_0	78	0.8754	1	2.12909	0.8754	1
IMGVR_UViG_3300005835_000012|3300005835|Ga0078910_102430	preVC_167	Clustered	VC_167_0	27	0.5642	1	4.15327	0.5642	1
IMGVR_UViG_3300005835_000029|3300005835|Ga0078910_102465	preVC_333	Clustered	VC_333_0	12	0.825	1	2.87059	0.825	1
IMGVR_UViG_3300005835_000032|3300005835|Ga0078910_102463	preVC_72	Clustered	VC_72_0	28	0.6674	1	1.96802	0.6674	1
IMGVR_UViG_3300005835_000038|3300005835|Ga0078910_102560	preVC_333	Clustered	VC_333_0	12	0.825	1	2.87059	0.825	1
IMGVR_UViG_3300005835_000048|3300005835|Ga0078910_102574	preVC_333	Clustered	VC_333_0	12	0.825	1	2.87059	0.825	1
IMGVR_UViG_3300005835_000063|3300005835|Ga0078910_102619	preVC_302	Clustered	VC_302_0	2	0.0887	0.812639	2.44949	0.0721	1
IMGVR_UViG_3300005835_000066|3300005835|Ga0078910_102214		Outlier
IMGVR_UViG_3300005835_000067|3300005835|Ga0078910_102590	preVC_333	Clustered	VC_333_0	12	0.825	1	2.87059	0.825	1
IMGVR_UViG_3300005835_000071|3300005835|Ga0078910_102316		Overlap (VC_298/VC_299)
IMGVR_UViG_3300005835_000078|3300005835|Ga0078910_102306	preVC_209	Clustered	VC_209_0	10	0.3395	1	4.24002	0.3395	1
IMGVR_UViG_3300005835_000089|3300005835|Ga0078910_100801		Outlier
IMGVR_UViG_3300005835_000099|3300005835|Ga0078910_102455	preVC_215	Clustered	VC_215_0	2	0.0637	0.905491	0	0.0577	1
IMGVR_UViG_3300005838_000086|3300005838|Ga0008649_10001214		Overlap (VC_227/VC_231)
IMGVR_UViG_3300005838_000099|3300005838|Ga0008649_10001457	preVC_234	Clustered	VC_234_0	47	0.506	1	3.03964	0.506	1
IMGVR_UViG_3300005838_000118|3300005838|Ga0008649_10001987	preVC_287	Clustered	VC_287_0	7	0.5701	1	1.6928	0.5701	1
IMGVR_UViG_3300005838_000202|3300005838|Ga0008649_10003645	preVC_133	Clustered	VC_133_0	18	0.2466	1	1.95766	0.2466	1
IMGVR_UViG_3300005838_000230|3300005838|Ga0008649_10004352	preVC_210	Clustered	VC_210_0	18	0.4503	1	3.06447	0.4503	1
IMGVR_UViG_3300005838_000266|3300005838|Ga0008649_10005296	preVC_234	Clustered	VC_234_0	47	0.506	1	3.03964	0.506	1
IMGVR_UViG_3300005838_000480|3300005838|Ga0008649_10012135	preVC_210	Clustered	VC_210_0	18	0.4503	1	3.06447	0.4503	1
IMGVR_UViG_3300005838_000509|3300005838|Ga0008649_10003426		Outlier
IMGVR_UViG_3300005838_000543|3300005838|Ga0008649_10009180	preVC_230	Clustered	VC_230_0	47	0.7428	1	1.97129	0.7428	1
IMGVR_UViG_3300005838_000644|3300005838|Ga0008649_10008656		Overlap (VC_244/VC_246)
IMGVR_UViG_3300005838_000847|3300005838|Ga0008649_10004865	preVC_247	Clustered	VC_247_0	9	0.4865	1	1.98552	0.4865	1
IMGVR_UViG_3300005838_000957|3300005838|Ga0008649_10003826		Outlier
IMGVR_UViG_3300005838_001114|3300005838|Ga0008649_10009814	preVC_136	Clustered	VC_136_0	38	0.4067	1	2.04435	0.4067	1
IMGVR_UViG_3300005838_001363|3300005838|Ga0008649_10008786	preVC_235	Clustered	VC_235_0	12	0.2594	1	1.21208	0.2594	1
IMGVR_UViG_3300005856_000048|3300005856|Ga0080005_131380		Outlier
IMGVR_UViG_3300005859_000153|3300005859|Ga0080003_1001008	preVC_175	Clustered	VC_175_0	19	0.6528	1	3.45629	0.6528	1
IMGVR_UViG_3300005859_000239|3300005859|Ga0080003_1002202		Outlier
IMGVR_UViG_3300005859_000281|3300005859|Ga0080003_1000571	preVC_15	Clustered	VC_15_0	23	0.6389	1	4.52382	0.6389	1
IMGVR_UViG_3300005861_000260|3300005861|Ga0080006_1202857	preVC_15	Clustered	VC_15_0	23	0.6389	1	4.52382	0.6389	1
IMGVR_UViG_3300005906_000002|3300005906|Ga0075127_10045	preVC_39	Clustered	VC_39_0	29	0.6987	1	3.09055	0.6987	1
IMGVR_UViG_3300005906_000005|3300005906|Ga0075127_10004|155925-176045		Overlap (VC_21/VC_23)
IMGVR_UViG_3300005907_000001|3300005907|Ga0075132_100080		Overlap (VC_21/VC_23)
IMGVR_UViG_3300005907_000008|3300005907|Ga0075132_100409	preVC_154	Clustered	VC_154_0	2	0.0795	0.876419	2	0.0697	1
IMGVR_UViG_3300005908_000002|3300005908|Ga0075131_100047		Overlap (VC_21/VC_23)
IMGVR_UViG_3300005908_000004|3300005908|Ga0075131_100067		Overlap (VC_59/VC_70/VC_71)
IMGVR_UViG_3300005915_002008|3300005915|Ga0075122_10000743	preVC_336	Clustered	VC_336_0	4	1	0	5.12136	0	1
IMGVR_UViG_3300005922_000003|3300005922|Ga0075128_100003|155925-176045		Overlap (VC_21/VC_23)
IMGVR_UViG_3300005924_000002|3300005924|Ga0075126_100072		Outlier
IMGVR_UViG_3300005924_000006|3300005924|Ga0075126_100074	preVC_337	Clustered	VC_337_0	16	0.9266	1	2.61393	0.9266	1
IMGVR_UViG_3300005924_000008|3300005924|Ga0075126_100096		Outlier
IMGVR_UViG_3300005926_000001|3300005926|Ga0075134_100962	preVC_93	Clustered	VC_93_0	7	1	0	2.24195	0	1
IMGVR_UViG_3300005926_000019|3300005926|Ga0075134_101123	preVC_39	Clustered	VC_39_0	29	0.6987	1	3.09055	0.6987	1
IMGVR_UViG_3300005927_000001|3300005927|Ga0075130_100041	preVC_46	Clustered	VC_46_0	4	0.2099	0.999958	5.60736	0.2099	1
IMGVR_UViG_3300005928_000042|3300005928|Ga0075105_1001591	preVC_54	Clustered	VC_54_0	81	0.7922	1	3.07097	0.7922	0.9985
IMGVR_UViG_3300005928_000052|3300005928|Ga0075105_1002136	preVC_116	Clustered	VC_116_0	54	0.588	1	1.03892	0.588	1
IMGVR_UViG_3300005930_000127|3300005930|Ga0075106_1004174	preVC_115	Clustered	VC_115_0	6	0.0746	0.999997	1.19663	0.0746	1
IMGVR_UViG_3300005930_000190|3300005930|Ga0075106_1003546	preVC_116	Clustered	VC_116_0	54	0.588	1	1.03892	0.588	1
IMGVR_UViG_3300005930_000195|3300005930|Ga0075106_1002415	preVC_57	Clustered	VC_57_0	38	0.4211	1	1.60018	0.4211	1
IMGVR_UViG_3300005935_000533|3300005935|Ga0075125_10001755	preVC_31	Clustered	VC_31_0	3	0.1241	0.996926	2.23071	0.1237	1
IMGVR_UViG_3300005939_000029|3300005939|Ga0075123_10000226	preVC_112	Clustered	VC_112_0	8	0.6436	0.999999	3.31431	0.6436	1
IMGVR_UViG_3300005939_000164|3300005939|Ga0075123_10001652	preVC_337	Clustered	VC_337_0	16	0.9266	1	2.61393	0.9266	1
IMGVR_UViG_3300005964_000010|3300005964|Ga0081529_119699	preVC_3	Clustered	VC_3_0	47	0.6764	1	5.54215	0.6764	1
IMGVR_UViG_3300005964_000012|3300005964|Ga0081529_124665	preVC_8	Clustered	VC_8_0	14	0.0954	0.809814	2.74321	0.0773	1
IMGVR_UViG_3300005964_000032|3300005964|Ga0081529_117598	preVC_175	Clustered	VC_175_0	19	0.6528	1	3.45629	0.6528	1
IMGVR_UViG_3300005964_000043|3300005964|Ga0081529_133495		Outlier
IMGVR_UViG_3300005964_000044|3300005964|Ga0081529_120053	preVC_12	Clustered	VC_12_0	2	0.0302	0.404295	3	0.0122	1
IMGVR_UViG_3300005964_000047|3300005964|Ga0081529_126474		Outlier
IMGVR_UViG_3300005964_000055|3300005964|Ga0081529_117514		Overlap (VC_9/VC_10)
IMGVR_UViG_3300005964_000061|3300005964|Ga0081529_119391	preVC_15	Clustered	VC_15_0	23	0.6389	1	4.52382	0.6389	1
IMGVR_UViG_3300005977_000012|3300005977|Ga0081474_124580	preVC_179	Clustered	VC_179_0	4	0.248	0.998222	2.72573	0.2475	1
IMGVR_UViG_3300005977_000013|3300005977|Ga0081474_124754	preVC_3	Clustered	VC_3_0	47	0.6764	1	5.54215	0.6764	1
IMGVR_UViG_3300005977_000014|3300005977|Ga0081474_125083		Outlier
IMGVR_UViG_3300005977_000039|3300005977|Ga0081474_119365		Outlier
IMGVR_UViG_3300005977_000041|3300005977|Ga0081474_122606	preVC_3	Clustered	VC_3_0	47	0.6764	1	5.54215	0.6764	1
IMGVR_UViG_3300005977_000050|3300005977|Ga0081474_125155		Outlier
IMGVR_UViG_3300005977_000051|3300005977|Ga0081474_136586	preVC_8	Clustered	VC_8_0	14	0.0954	0.809814	2.74321	0.0773	1
IMGVR_UViG_3300005977_000052|3300005977|Ga0081474_124958	preVC_15	Clustered	VC_15_0	23	0.6389	1	4.52382	0.6389	1
IMGVR_UViG_3300005977_000075|3300005977|Ga0081474_138484	preVC_175	Clustered	VC_175_0	19	0.6528	1	3.45629	0.6528	1
IMGVR_UViG_3300005977_000080|3300005977|Ga0081474_128781	preVC_15	Clustered	VC_15_0	23	0.6389	1	4.52382	0.6389	1
IMGVR_UViG_3300006090_000037|3300006090|Ga0082015_1000355	preVC_227	Clustered	VC_227_0	25	0.9057	1	2.04093	0.9057	1
IMGVR_UViG_3300006090_000131|3300006090|Ga0082015_1000184	preVC_339	Clustered	VC_339_0	3	1	0	1.33333	0	1
IMGVR_UViG_3300006090_000134|3300006090|Ga0082015_1001237	preVC_238	Clustered	VC_238_0	59	0.7289	1	1.84104	0.7289	1
IMGVR_UViG_3300006090_000218|3300006090|Ga0082015_1000829	preVC_230	Clustered	VC_230_0	47	0.7428	1	1.97129	0.7428	1
IMGVR_UViG_3300006090_000262|3300006090|Ga0082015_1001396	preVC_211	Clustered	VC_211_0	78	0.8754	1	2.12909	0.8754	1
IMGVR_UViG_3300006090_000332|3300006090|Ga0082015_1001173	preVC_235	Clustered	VC_235_0	12	0.2594	1	1.21208	0.2594	1
IMGVR_UViG_3300006093_000029|3300006093|Ga0082019_1001225	preVC_236	Clustered	VC_236_0	46	0.4989	1	2.11997	0.4989	1
IMGVR_UViG_3300006093_000102|3300006093|Ga0082019_1000846	preVC_211	Clustered	VC_211_0	78	0.8754	1	2.12909	0.8754	1
IMGVR_UViG_3300006093_000227|3300006093|Ga0082019_1001340		Outlier
IMGVR_UViG_3300006094_000007|3300006094|Ga0082037_1000916	preVC_269	Clustered	VC_269_0	33	0.7854	1	2.67692	0.7854	1
IMGVR_UViG_3300006179_000013|3300006179|Ga0079043_1000255	preVC_15	Clustered	VC_15_0	23	0.6389	1	4.52382	0.6389	1
IMGVR_UViG_3300006180_000002|3300006180|Ga0079045_1000010	preVC_18	Clustered	VC_18_0	9	0.6098	1	4.75137	0.6098	1
IMGVR_UViG_3300006180_000013|3300006180|Ga0079045_1000023	preVC_175	Clustered	VC_175_0	19	0.6528	1	3.45629	0.6528	1
IMGVR_UViG_3300006180_000017|3300006180|Ga0079045_1000084	preVC_15	Clustered	VC_15_0	23	0.6389	1	4.52382	0.6389	1
IMGVR_UViG_3300006181_000014|3300006181|Ga0079042_1000848		Outlier
IMGVR_UViG_3300006204_000297|3300006204|Ga0081182_1000529		Singleton
IMGVR_UViG_3300006225_000015|3300006225|Ga0082206_102052	preVC_72	Clustered	VC_72_0	28	0.6674	1	1.96802	0.6674	1
IMGVR_UViG_3300006225_000016|3300006225|Ga0082206_102105		Outlier
IMGVR_UViG_3300006225_000017|3300006225|Ga0082206_100777		Outlier
IMGVR_UViG_3300006225_000022|3300006225|Ga0082206_102156		Outlier
IMGVR_UViG_3300006225_000032|3300006225|Ga0082206_102141		Outlier
IMGVR_UViG_3300006225_000045|3300006225|Ga0082206_102143		Outlier
IMGVR_UViG_3300006225_000064|3300006225|Ga0082206_102053	preVC_168	Clustered	VC_168_0	16	0.383	1	2.16628	0.383	1
IMGVR_UViG_3300006225_000087|3300006225|Ga0082206_102180		Outlier
IMGVR_UViG_3300006257_000049|3300006257|Ga0099346_101556	preVC_256	Clustered	VC_256_0	3	0.0408	0.986527	1.98937	0.0402	1
IMGVR_UViG_3300006257_000062|3300006257|Ga0099346_102121	preVC_254	Clustered	VC_254_0	8	0.1975	1	1.78019	0.1975	1
IMGVR_UViG_3300006257_000069|3300006257|Ga0099346_102515		Overlap (VC_251/VC_252)
IMGVR_UViG_3300006315_000216|3300006315|Ga0068487_1020997	preVC_244	Clustered	VC_244_0	15	0.5368	1	2.8584	0.5368	1
IMGVR_UViG_3300006327_000127|3300006327|Ga0068499_1039793	preVC_244	Clustered	VC_244_0	15	0.5368	1	2.8584	0.5368	1
IMGVR_UViG_3300006332_001304|3300006332|Ga0068500_1103397	preVC_244	Clustered	VC_244_0	15	0.5368	1	2.8584	0.5368	1
IMGVR_UViG_3300006336_000476|3300006336|Ga0068502_1219406		Outlier
IMGVR_UViG_3300006343_000017|3300006343|Ga0099699_1000560	preVC_244	Clustered	VC_244_0	15	0.5368	1	2.8584	0.5368	1
IMGVR_UViG_3300006346_000021|3300006346|Ga0099696_1081347		Outlier
IMGVR_UViG_3300006360_000193|3300006360|Ga0079079_1195334	preVC_208	Clustered	VC_208_0	6	0.6966	0.999426	2.14766	0.6962	1
IMGVR_UViG_3300006360_000224|3300006360|Ga0079079_1014917	preVC_72	Clustered	VC_72_0	28	0.6674	1	1.96802	0.6674	1
IMGVR_UViG_3300006381_000239|3300006381|Ga0079102_1027269	preVC_205	Clustered	VC_205_0	2	0.0785	0.889921	2	0.0699	1
IMGVR_UViG_3300006381_000377|3300006381|Ga0079102_1394089		Outlier
IMGVR_UViG_3300006386_000211|3300006386|Ga0079068_1061090	preVC_342	Clustered	VC_342_0	7	0.7742	1	1.04996	0.7742	1
IMGVR_UViG_3300006387_000225|3300006387|Ga0079069_1075983		Outlier
IMGVR_UViG_3300006387_000314|3300006387|Ga0079069_1065542	preVC_260	Clustered	VC_260_0	2	0.0505	0.745229	1	0.0376	1
IMGVR_UViG_3300006388_000331|3300006388|Ga0079062_1028007	preVC_121	Clustered	VC_121_0	12	0.5045	1	2.26462	0.5045	1
IMGVR_UViG_3300006388_000424|3300006388|Ga0079062_1388165		Outlier
IMGVR_UViG_3300006389_000275|3300006389|Ga0079064_1015338	preVC_297	Clustered	VC_297_0	7	0.2309	0.999991	0.571429	0.2309	1
IMGVR_UViG_3300006389_000310|3300006389|Ga0079064_1023721	preVC_72	Clustered	VC_72_0	28	0.6674	1	1.96802	0.6674	1
IMGVR_UViG_3300006389_000333|3300006389|Ga0079064_1008554	preVC_168	Clustered	VC_168_0	16	0.383	1	2.16628	0.383	1
IMGVR_UViG_3300006389_000359|3300006389|Ga0079064_1016572	preVC_121	Clustered	VC_121_0	12	0.5045	1	2.26462	0.5045	1
IMGVR_UViG_3300006395_000260|3300006395|Ga0079066_1030561	preVC_297	Clustered	VC_297_0	7	0.2309	0.999991	0.571429	0.2309	1
IMGVR_UViG_3300006398_000194|3300006398|Ga0079067_1022665	preVC_300	Clustered	VC_300_0	16	0.8804	1	3.14326	0.8804	1
IMGVR_UViG_3300006409_000042|3300006409|Ga0078977_100005	preVC_60	Clustered	VC_60_0	14	0.6016	1	1.41514	0.6016	1
IMGVR_UViG_3300006411_000018|3300006411|Ga0099956_1013499	preVC_244	Clustered	VC_244_0	15	0.5368	1	2.8584	0.5368	1
IMGVR_UViG_3300006480_000093|3300006480|Ga0100226_1014330	preVC_287	Clustered	VC_287_0	7	0.5701	1	1.6928	0.5701	1
IMGVR_UViG_3300006482_000005|3300006482|Ga0100242_108075	preVC_76	Clustered	VC_76_0	9	0.4797	1	4.88751	0.4797	1
IMGVR_UViG_3300006482_000006|3300006482|Ga0100242_108076	preVC_76	Clustered	VC_76_0	9	0.4797	1	4.88751	0.4797	1
IMGVR_UViG_3300006483_000007|3300006483|Ga0100240_112171	preVC_167	Clustered	VC_167_0	27	0.5642	1	4.15327	0.5642	1
IMGVR_UViG_3300006483_000008|3300006483|Ga0100240_112172	preVC_167	Clustered	VC_167_0	27	0.5642	1	4.15327	0.5642	1
IMGVR_UViG_3300006483_000010|3300006483|Ga0100240_113746	preVC_345	Clustered	VC_345_0	3	0.8605	0.973761	0.666667	0.838	1
IMGVR_UViG_3300006483_000013|3300006483|Ga0100240_113755	preVC_345	Clustered	VC_345_0	3	0.8605	0.973761	0.666667	0.838	1
IMGVR_UViG_3300006483_000014|3300006483|Ga0100240_113756	preVC_345	Clustered	VC_345_0	3	0.8605	0.973761	0.666667	0.838	1
IMGVR_UViG_3300006483_000018|3300006483|Ga0100240_118982	preVC_171	Clustered	VC_171_0	10	0.4325	0.999872	1.79181	0.4325	1
IMGVR_UViG_3300006483_000030|3300006483|Ga0100240_112180		Overlap (VC_170/VC_171)
IMGVR_UViG_3300006483_000031|3300006483|Ga0100240_112169	preVC_168	Clustered	VC_168_0	16	0.383	1	2.16628	0.383	1
IMGVR_UViG_3300006587_000253|3300006587|Ga0079078_1002415		Outlier
IMGVR_UViG_3300006587_000308|3300006587|Ga0079078_1033439	preVC_72	Clustered	VC_72_0	28	0.6674	1	1.96802	0.6674	1
IMGVR_UViG_3300006589_000197|3300006589|Ga0079072_1206783	preVC_300	Clustered	VC_300_0	16	0.8804	1	3.14326	0.8804	1
IMGVR_UViG_3300006589_000331|3300006589|Ga0079072_1223686	preVC_72	Clustered	VC_72_0	28	0.6674	1	1.96802	0.6674	1
IMGVR_UViG_3300006590_000330|3300006590|Ga0079075_1022169	preVC_260	Clustered	VC_260_0	2	0.0505	0.745229	1	0.0376	1
IMGVR_UViG_3300006591_000240|3300006591|Ga0079071_1263178	preVC_72	Clustered	VC_72_0	28	0.6674	1	1.96802	0.6674	1
IMGVR_UViG_3300006593_000194|3300006593|Ga0079081_1287717	preVC_300	Clustered	VC_300_0	16	0.8804	1	3.14326	0.8804	1
IMGVR_UViG_3300006594_000225|3300006594|Ga0079073_1010304	preVC_72	Clustered	VC_72_0	28	0.6674	1	1.96802	0.6674	1
IMGVR_UViG_3300006594_000309|3300006594|Ga0079073_1019026	preVC_208	Clustered	VC_208_0	6	0.6966	0.999426	2.14766	0.6962	1
IMGVR_UViG_3300006594_000395|3300006594|Ga0079073_1002732	preVC_209	Clustered	VC_209_0	10	0.3395	1	4.24002	0.3395	1
IMGVR_UViG_3300006595_000208|3300006595|Ga0079080_1006822	preVC_72	Clustered	VC_72_0	28	0.6674	1	1.96802	0.6674	1
IMGVR_UViG_3300006596_000488|3300006596|Ga0079074_1011237	preVC_208	Clustered	VC_208_0	6	0.6966	0.999426	2.14766	0.6962	1
IMGVR_UViG_3300006597_000188|3300006597|Ga0079070_1025394	preVC_72	Clustered	VC_72_0	28	0.6674	1	1.96802	0.6674	1
IMGVR_UViG_3300006598_000411|3300006598|Ga0079098_1027587		Overlap (VC_75/VC_296)
IMGVR_UViG_3300006598_000430|3300006598|Ga0079098_1033517		Outlier
IMGVR_UViG_3300006600_000246|3300006600|Ga0079065_1022918	preVC_121	Clustered	VC_121_0	12	0.5045	1	2.26462	0.5045	1
IMGVR_UViG_3300006600_000336|3300006600|Ga0079065_1020913	preVC_297	Clustered	VC_297_0	7	0.2309	0.999991	0.571429	0.2309	1
IMGVR_UViG_3300006601_000484|3300006601|Ga0079100_1008304	preVC_208	Clustered	VC_208_0	6	0.6966	0.999426	2.14766	0.6962	1
IMGVR_UViG_3300006601_000539|3300006601|Ga0079100_1024050	preVC_342	Clustered	VC_342_0	7	0.7742	1	1.04996	0.7742	1
IMGVR_UViG_3300006601_000580|3300006601|Ga0079100_1000412		Outlier
IMGVR_UViG_3300006621_000493|3300006621|Ga0101441_105668		Singleton
IMGVR_UViG_3300006630_000001|3300006630|Ga0079292_100105	preVC_320	Clustered	VC_320_0	18	0.6792	1	3.44583	0.6792	1
IMGVR_UViG_3300006631_000001|3300006631|Ga0079291_100002	preVC_320	Clustered	VC_320_0	18	0.6792	1	3.44583	0.6792	1
IMGVR_UViG_3300006634_000003|3300006634|Ga0079290_100013	preVC_346	Clustered	VC_346_0	9	0.6025	1	2.1364	0.6025	1
IMGVR_UViG_3300006634_000006|3300006634|Ga0079290_100049	preVC_348	Clustered	VC_348_0	14	0.3645	1	2.51451	0.3645	1
IMGVR_UViG_3300006634_000009|3300006634|Ga0079290_100098	preVC_320	Clustered	VC_320_0	18	0.6792	1	3.44583	0.6792	1
IMGVR_UViG_3300006674_000005|3300006674|Ga0101770_1000218	preVC_304	Clustered	VC_304_0	5	0.9209	0.999245	3.42955	0.9202	1
IMGVR_UViG_3300006674_000016|3300006674|Ga0101770_1001086		Outlier
IMGVR_UViG_3300006674_001581|3300006674|Ga0101770_1000938		Outlier
IMGVR_UViG_3300006736_000038|3300006736|Ga0098033_1000169	preVC_129	Clustered	VC_129_0	35	0.4823	1	4.5389	0.4823	1
IMGVR_UViG_3300006736_000422|3300006736|Ga0098033_1001276	preVC_307	Clustered	VC_307_0	39	0.8413	1	3.22002	0.8413	1
IMGVR_UViG_3300006736_000497|3300006736|Ga0098033_1001598	preVC_283	Clustered	VC_283_0	35	0.783	1	2.72112	0.783	1
IMGVR_UViG_3300006736_000556|3300006736|Ga0098033_1001937	preVC_339	Clustered	VC_339_0	3	1	0	1.33333	0	1
IMGVR_UViG_3300006736_001833|3300006736|Ga0098033_1004235	preVC_230	Clustered	VC_230_0	47	0.7428	1	1.97129	0.7428	1
IMGVR_UViG_3300006738_000075|3300006738|Ga0098035_1000311	preVC_307	Clustered	VC_307_0	39	0.8413	1	3.22002	0.8413	1
IMGVR_UViG_3300006738_000704|3300006738|Ga0098035_1002909		Overlap (VC_237/VC_238)
IMGVR_UViG_3300006738_000919|3300006738|Ga0098035_1004520	preVC_283	Clustered	VC_283_0	35	0.783	1	2.72112	0.783	1
IMGVR_UViG_3300006738_002434|3300006738|Ga0098035_1008205	preVC_230	Clustered	VC_230_0	47	0.7428	1	1.97129	0.7428	1
IMGVR_UViG_3300006750_000119|3300006750|Ga0098058_1000215	preVC_307	Clustered	VC_307_0	39	0.8413	1	3.22002	0.8413	1
IMGVR_UViG_3300006750_000299|3300006750|Ga0098058_1000541	preVC_284	Clustered	VC_284_0	25	0.8921	1	2.70496	0.8921	1
IMGVR_UViG_3300006750_000618|3300006750|Ga0098058_1001457	preVC_283	Clustered	VC_283_0	35	0.783	1	2.72112	0.783	1
IMGVR_UViG_3300006750_000862|3300006750|Ga0098058_1002954	preVC_228	Clustered	VC_228_0	16	0.6939	1	2.72659	0.6939	1
IMGVR_UViG_3300006750_001247|3300006750|Ga0098058_1004659		Outlier
IMGVR_UViG_3300006750_001261|3300006750|Ga0098058_1002132	preVC_330	Clustered	VC_330_0	23	1	0	2.43846	0	1
IMGVR_UViG_3300006750_001915|3300006750|Ga0098058_1003292	preVC_230	Clustered	VC_230_0	47	0.7428	1	1.97129	0.7428	1
IMGVR_UViG_3300006750_002763|3300006750|Ga0098058_1000446		Outlier
IMGVR_UViG_3300006751_000411|3300006751|Ga0098040_1000900	preVC_238	Clustered	VC_238_0	59	0.7289	1	1.84104	0.7289	1
IMGVR_UViG_3300006751_001232|3300006751|Ga0098040_1004431	preVC_236	Clustered	VC_236_0	46	0.4989	1	2.11997	0.4989	1
IMGVR_UViG_3300006751_001756|3300006751|Ga0098040_1006833	preVC_238	Clustered	VC_238_0	59	0.7289	1	1.84104	0.7289	1
IMGVR_UViG_3300006751_002211|3300006751|Ga0098040_1004360	preVC_211	Clustered	VC_211_0	78	0.8754	1	2.12909	0.8754	1
IMGVR_UViG_3300006751_002450|3300006751|Ga0098040_1002136	preVC_212	Clustered	VC_212_0	33	0.545	1	2.68316	0.545	1
IMGVR_UViG_3300006753_000515|3300006753|Ga0098039_1001706	preVC_234	Clustered	VC_234_0	47	0.506	1	3.03964	0.506	1
IMGVR_UViG_3300006753_000635|3300006753|Ga0098039_1002388	preVC_283	Clustered	VC_283_0	35	0.783	1	2.72112	0.783	1
IMGVR_UViG_3300006753_000781|3300006753|Ga0098039_1003433	preVC_228	Clustered	VC_228_0	16	0.6939	1	2.72659	0.6939	1
IMGVR_UViG_3300006753_001437|3300006753|Ga0098039_1006384	preVC_238	Clustered	VC_238_0	59	0.7289	1	1.84104	0.7289	1
IMGVR_UViG_3300006753_002046|3300006753|Ga0098039_1007054	preVC_236	Clustered	VC_236_0	46	0.4989	1	2.11997	0.4989	1
IMGVR_UViG_3300006753_002731|3300006753|Ga0098039_1003116	preVC_230	Clustered	VC_230_0	47	0.7428	1	1.97129	0.7428	1
IMGVR_UViG_3300006753_004276|3300006753|Ga0098039_1002075	preVC_307	Clustered	VC_307_0	39	0.8413	1	3.22002	0.8413	1
IMGVR_UViG_3300006753_004961|3300006753|Ga0098039_1003398	preVC_284	Clustered	VC_284_0	25	0.8921	1	2.70496	0.8921	1
IMGVR_UViG_3300006754_001937|3300006754|Ga0098044_1007776	preVC_236	Clustered	VC_236_0	46	0.4989	1	2.11997	0.4989	1
IMGVR_UViG_3300006754_005021|3300006754|Ga0098044_1004622	preVC_230	Clustered	VC_230_0	47	0.7428	1	1.97129	0.7428	1
IMGVR_UViG_3300006754_006285|3300006754|Ga0098044_1003932		Outlier
IMGVR_UViG_3300006782_000002|3300006782|Ga0079284_100056	preVC_320	Clustered	VC_320_0	18	0.6792	1	3.44583	0.6792	1
IMGVR_UViG_3300006807_000001|3300006807|Ga0079288_100004	preVC_346	Clustered	VC_346_0	9	0.6025	1	2.1364	0.6025	1
IMGVR_UViG_3300006807_000005|3300006807|Ga0079288_100039	preVC_320	Clustered	VC_320_0	18	0.6792	1	3.44583	0.6792	1
IMGVR_UViG_3300006810_000795|3300006810|Ga0070754_10001775	preVC_352	Clustered	VC_352_0	16	0.9476	1	1.2891	0.9476	1
IMGVR_UViG_3300006840_000073|3300006840|Ga0101790_125508	preVC_167	Clustered	VC_167_0	27	0.5642	1	4.15327	0.5642	1
IMGVR_UViG_3300006840_000202|3300006840|Ga0101790_100272	preVC_119	Clustered	VC_119_0	47	0.5622	1	4.20268	0.5622	0.9926
IMGVR_UViG_3300006840_000218|3300006840|Ga0101790_100879		Outlier
IMGVR_UViG_3300006840_000250|3300006840|Ga0101790_102868	preVC_159	Clustered	VC_159_0	3	0.1525	0.962559	3.44453	0.1468	1
IMGVR_UViG_3300006845_000081|3300006845|Ga0075421_100015966	preVC_354	Clustered	VC_354_0	4	1	0	1.66135	0	1
IMGVR_UViG_3300006858_000020|3300006858|Ga0079048_1001055		Outlier
IMGVR_UViG_3300006859_000001|3300006859|Ga0079046_1000054	preVC_18	Clustered	VC_18_0	9	0.6098	1	4.75137	0.6098	1
IMGVR_UViG_3300006859_000002|3300006859|Ga0079046_1000246	preVC_8	Clustered	VC_8_0	14	0.0954	0.809814	2.74321	0.0773	1
IMGVR_UViG_3300006859_000008|3300006859|Ga0079046_1001237		Outlier
IMGVR_UViG_3300006866_000009|3300006866|Ga0079289_100543		Outlier
IMGVR_UViG_3300006869_000250|3300006869|Ga0075477_10000634	preVC_352	Clustered	VC_352_0	16	0.9476	1	1.2891	0.9476	1
IMGVR_UViG_3300006874_006024|3300006874|Ga0075475_10001648	preVC_352	Clustered	VC_352_0	16	0.9476	1	1.2891	0.9476	1
IMGVR_UViG_3300006926_000104|3300006926|Ga0098057_1000492	preVC_307	Clustered	VC_307_0	39	0.8413	1	3.22002	0.8413	1
IMGVR_UViG_3300006926_000417|3300006926|Ga0098057_1002165	preVC_283	Clustered	VC_283_0	35	0.783	1	2.72112	0.783	1
IMGVR_UViG_3300006926_000494|3300006926|Ga0098057_1001683	preVC_339	Clustered	VC_339_0	3	1	0	1.33333	0	1
IMGVR_UViG_3300006926_001298|3300006926|Ga0098057_1001292		Outlier
IMGVR_UViG_3300006926_002482|3300006926|Ga0098057_1003745	preVC_284	Clustered	VC_284_0	25	0.8921	1	2.70496	0.8921	1
IMGVR_UViG_3300006927_000189|3300006927|Ga0098034_1000550	preVC_284	Clustered	VC_284_0	25	0.8921	1	2.70496	0.8921	1
IMGVR_UViG_3300006927_000533|3300006927|Ga0098034_1001754	preVC_283	Clustered	VC_283_0	35	0.783	1	2.72112	0.783	1
IMGVR_UViG_3300006927_000794|3300006927|Ga0098034_1003224	preVC_238	Clustered	VC_238_0	59	0.7289	1	1.84104	0.7289	1
IMGVR_UViG_3300006927_000889|3300006927|Ga0098034_1004173	preVC_228	Clustered	VC_228_0	16	0.6939	1	2.72659	0.6939	1
IMGVR_UViG_3300006927_001468|3300006927|Ga0098034_1001729		Outlier
IMGVR_UViG_3300006927_001955|3300006927|Ga0098034_1005272	preVC_227	Clustered	VC_227_0	25	0.9057	1	2.04093	0.9057	1
IMGVR_UViG_3300006927_002186|3300006927|Ga0098034_1004733	preVC_230	Clustered	VC_230_0	47	0.7428	1	1.97129	0.7428	1
IMGVR_UViG_3300006927_002653|3300006927|Ga0098034_1001541	preVC_307	Clustered	VC_307_0	39	0.8413	1	3.22002	0.8413	1
IMGVR_UViG_3300006940_000629|3300006940|Ga0079099_1530014	preVC_72	Clustered	VC_72_0	28	0.6674	1	1.96802	0.6674	1
IMGVR_UViG_3300006969_000073|3300006969|Ga0075419_10006482	preVC_354	Clustered	VC_354_0	4	1	0	1.66135	0	1
IMGVR_UViG_3300007158_000002|3300007158|Ga0079286_100055	preVC_320	Clustered	VC_320_0	18	0.6792	1	3.44583	0.6792	1
IMGVR_UViG_3300007210_000237|3300007210|Ga0103359_105034		Outlier
IMGVR_UViG_3300007210_000262|3300007210|Ga0103359_105120		Outlier
IMGVR_UViG_3300007222_000005|3300007222|Ga0104061_100552		Overlap (VC_106/VC_142/VC_144)
IMGVR_UViG_3300007296_000316|3300007296|Ga0104830_100636|3-24082	preVC_355	Clustered	VC_355_0	2	0.687	0.666667	3.4641	0.458	1
IMGVR_UViG_3300007344_009877|3300007344|Ga0070745_1001468	preVC_352	Clustered	VC_352_0	16	0.9476	1	1.2891	0.9476	1
IMGVR_UViG_3300007346_000619|3300007346|Ga0070753_1001219	preVC_352	Clustered	VC_352_0	16	0.9476	1	1.2891	0.9476	1
IMGVR_UViG_3300007351_000166|3300007351|Ga0104751_1018791	preVC_356	Clustered	VC_356_0	4	1	0	2.22076	0	1
IMGVR_UViG_3300007351_000576|3300007351|Ga0104751_1000005|214753-241133	preVC_317	Clustered	VC_317_0	5	1	0	3.51341	0	1
IMGVR_UViG_3300007352_000088|3300007352|Ga0104756_1005453	preVC_356	Clustered	VC_356_0	4	1	0	2.22076	0	1
IMGVR_UViG_3300007354_000050|3300007354|Ga0104761_1005100	preVC_356	Clustered	VC_356_0	4	1	0	2.22076	0	1
IMGVR_UViG_3300007354_000127|3300007354|Ga0104761_1000005|179891-206271	preVC_317	Clustered	VC_317_0	5	1	0	3.51341	0	1
IMGVR_UViG_3300007360_000048|3300007360|Ga0104766_1001565		Outlier
IMGVR_UViG_3300007360_000338|3300007360|Ga0104766_1005703	preVC_107	Clustered	VC_107_0	9	0.0681	1	0.941632	0.0681	1
IMGVR_UViG_3300007360_000353|3300007360|Ga0104766_1006737		Outlier
IMGVR_UViG_3300007802_000040|3300007802|Ga0105667_101691		Outlier
IMGVR_UViG_3300007812_000019|3300007812|Ga0105109_1000350	preVC_175	Clustered	VC_175_0	19	0.6528	1	3.45629	0.6528	1
IMGVR_UViG_3300007813_000002|3300007813|Ga0105108_100003	preVC_14	Clustered	VC_14_0	6	0.8765	0.999887	2.1415	0.8764	1
IMGVR_UViG_3300007813_000021|3300007813|Ga0105108_100008	preVC_3	Clustered	VC_3_0	47	0.6764	1	5.54215	0.6764	1
IMGVR_UViG_3300007813_000037|3300007813|Ga0105108_100046	preVC_8	Clustered	VC_8_0	14	0.0954	0.809814	2.74321	0.0773	1
IMGVR_UViG_3300007814_000011|3300007814|Ga0105117_1000900		Outlier
IMGVR_UViG_3300007816_000011|3300007816|Ga0105112_1000051	preVC_11	Clustered	VC_11_0	6	0.0744	0.983208	2.63058	0.0732	1
IMGVR_UViG_3300007816_000019|3300007816|Ga0105112_1000033	preVC_175	Clustered	VC_175_0	19	0.6528	1	3.45629	0.6528	1
IMGVR_UViG_3300007816_000024|3300007816|Ga0105112_1000039		Overlap (VC_9/VC_10)
IMGVR_UViG_3300007985_000016|3300007985|Ga0100381_1000232	preVC_275	Clustered	VC_275_1	14	0.3086	1	1.16374	0.3086	1
IMGVR_UViG_3300007985_000017|3300007985|Ga0100381_1000275	preVC_275	Clustered	VC_275_0	17	0.2439	1	5.60382	0.2439	0.9118
IMGVR_UViG_3300007985_000035|3300007985|Ga0100381_1000560		Outlier
IMGVR_UViG_3300007986_000014|3300007986|Ga0100380_10000118	preVC_275	Clustered	VC_275_0	17	0.2439	1	5.60382	0.2439	0.9118
IMGVR_UViG_3300007986_000053|3300007986|Ga0100380_10001226	preVC_357	Clustered	VC_357_0	8	0.123	0.953163	2.74377	0.1172	1
IMGVR_UViG_3300007987_000021|3300007987|Ga0100379_10000254	preVC_275	Clustered	VC_275_1	14	0.3086	1	1.16374	0.3086	1
IMGVR_UViG_3300007987_000022|3300007987|Ga0100379_10000274	preVC_275	Clustered	VC_275_0	17	0.2439	1	5.60382	0.2439	0.9118
IMGVR_UViG_3300007987_000046|3300007987|Ga0100379_10000593		Outlier
IMGVR_UViG_3300007988_000013|3300007988|Ga0100402_1000130	preVC_275	Clustered	VC_275_0	17	0.2439	1	5.60382	0.2439	0.9118
IMGVR_UViG_3300007988_000017|3300007988|Ga0100402_1000281	preVC_275	Clustered	VC_275_1	14	0.3086	1	1.16374	0.3086	1
IMGVR_UViG_3300008001_000075|3300008001|Ga0100389_1005019		Outlier
IMGVR_UViG_3300008001_000098|3300008001|Ga0100389_1008482		Outlier
IMGVR_UViG_3300008001_000257|3300008001|Ga0100389_1023160	preVC_191	Clustered	VC_191_0	2	0.0669	0	1.41421	0	1
IMGVR_UViG_3300008001_000321|3300008001|Ga0100389_1002012		Outlier
IMGVR_UViG_3300008002_000020|3300008002|Ga0100390_10000171	preVC_275	Clustered	VC_275_0	17	0.2439	1	5.60382	0.2439	0.9118
IMGVR_UViG_3300008002_000022|3300008002|Ga0100390_10000186	preVC_275	Clustered	VC_275_1	14	0.3086	1	1.16374	0.3086	1
IMGVR_UViG_3300008002_000039|3300008002|Ga0100390_10000767		Outlier
IMGVR_UViG_3300008002_000067|3300008002|Ga0100390_10002006	preVC_189	Clustered	VC_189_0	11	0.8517	1	2.22514	0.8517	1
IMGVR_UViG_3300008002_000360|3300008002|Ga0100390_10021923		Singleton
IMGVR_UViG_3300008003_000009|3300008003|Ga0100391_1000035	preVC_275	Clustered	VC_275_2	16	0.2116	1	3.11262	0.2116	0.9917
IMGVR_UViG_3300008004_000003|3300008004|Ga0100395_1000038	preVC_275	Clustered	VC_275_0	17	0.2439	1	5.60382	0.2439	0.9118
IMGVR_UViG_3300008004_000008|3300008004|Ga0100395_1000087	preVC_275	Clustered	VC_275_1	14	0.3086	1	1.16374	0.3086	1
IMGVR_UViG_3300008004_000058|3300008004|Ga0100395_1001585	preVC_189	Clustered	VC_189_0	11	0.8517	1	2.22514	0.8517	1
IMGVR_UViG_3300008004_000061|3300008004|Ga0100395_1001697	preVC_192	Clustered	VC_192_0	13	1	0	1.99433	0	1
IMGVR_UViG_3300008005_000022|3300008005|Ga0100385_1000332	preVC_275	Clustered	VC_275_1	14	0.3086	1	1.16374	0.3086	1
IMGVR_UViG_3300008005_000035|3300008005|Ga0100385_1000656		Outlier
IMGVR_UViG_3300008005_000051|3300008005|Ga0100385_1000940		Outlier
IMGVR_UViG_3300008007_000016|3300008007|Ga0100386_10000085	preVC_275	Clustered	VC_275_0	17	0.2439	1	5.60382	0.2439	0.9118
IMGVR_UViG_3300008007_000021|3300008007|Ga0100386_10000196	preVC_275	Clustered	VC_275_1	14	0.3086	1	1.16374	0.3086	1
IMGVR_UViG_3300008008_000030|3300008008|Ga0100399_1001990	preVC_192	Clustered	VC_192_0	13	1	0	1.99433	0	1
IMGVR_UViG_3300008009_000006|3300008009|Ga0100394_1000064	preVC_275	Clustered	VC_275_0	17	0.2439	1	5.60382	0.2439	0.9118
IMGVR_UViG_3300008009_000010|3300008009|Ga0100394_1000095	preVC_275	Clustered	VC_275_1	14	0.3086	1	1.16374	0.3086	1
IMGVR_UViG_3300008009_000080|3300008009|Ga0100394_1002663	preVC_189	Clustered	VC_189_0	11	0.8517	1	2.22514	0.8517	1
IMGVR_UViG_3300008009_000375|3300008009|Ga0100394_1004466	preVC_192	Clustered	VC_192_0	13	1	0	1.99433	0	1
IMGVR_UViG_3300008010_000137|3300008010|Ga0100397_1002070	preVC_192	Clustered	VC_192_0	13	1	0	1.99433	0	1
IMGVR_UViG_3300008017_000012|3300008017|Ga0100383_1000048	preVC_275	Clustered	VC_275_0	17	0.2439	1	5.60382	0.2439	0.9118
IMGVR_UViG_3300008017_000018|3300008017|Ga0100383_1000154	preVC_275	Clustered	VC_275_1	14	0.3086	1	1.16374	0.3086	1
IMGVR_UViG_3300008018_000005|3300008018|Ga0100382_1000015	preVC_275	Clustered	VC_275_2	16	0.2116	1	3.11262	0.2116	0.9917
IMGVR_UViG_3300008050_003219|3300008050|Ga0098052_1002280	preVC_212	Clustered	VC_212_0	33	0.545	1	2.68316	0.545	1
IMGVR_UViG_3300008050_003798|3300008050|Ga0098052_1010032	preVC_211	Clustered	VC_211_0	78	0.8754	1	2.12909	0.8754	1
IMGVR_UViG_3300008050_005110|3300008050|Ga0098052_1010324	preVC_230	Clustered	VC_230_0	47	0.7428	1	1.97129	0.7428	1
IMGVR_UViG_3300008085_000024|3300008085|Ga0100378_1000057	preVC_275	Clustered	VC_275_2	16	0.2116	1	3.11262	0.2116	0.9917
IMGVR_UViG_3300008085_000064|3300008085|Ga0100378_1000662		Outlier
IMGVR_UViG_3300008085_000566|3300008085|Ga0100378_1008722	preVC_192	Clustered	VC_192_0	13	1	0	1.99433	0	1
IMGVR_UViG_3300008085_000823|3300008085|Ga0100378_1022086	preVC_190	Clustered	VC_190_0	4	0.1429	0.506781	1.53269	0.0724	1
IMGVR_UViG_3300008086_000010|3300008086|Ga0100388_10000071	preVC_275	Clustered	VC_275_2	16	0.2116	1	3.11262	0.2116	0.9917
IMGVR_UViG_3300008086_000028|3300008086|Ga0100388_10000464		Outlier
IMGVR_UViG_3300008086_000106|3300008086|Ga0100388_10003706	preVC_189	Clustered	VC_189_0	11	0.8517	1	2.22514	0.8517	1
IMGVR_UViG_3300008093_000019|3300008093|Ga0100393_10000264	preVC_275	Clustered	VC_275_1	14	0.3086	1	1.16374	0.3086	1
IMGVR_UViG_3300008093_000020|3300008093|Ga0100393_10000282	preVC_275	Clustered	VC_275_0	17	0.2439	1	5.60382	0.2439	0.9118
IMGVR_UViG_3300008093_000031|3300008093|Ga0100393_10000592		Outlier
IMGVR_UViG_3300008093_000108|3300008093|Ga0100393_10003448	preVC_189	Clustered	VC_189_0	11	0.8517	1	2.22514	0.8517	1
IMGVR_UViG_3300008093_000450|3300008093|Ga0100393_10006000	preVC_192	Clustered	VC_192_0	13	1	0	1.99433	0	1
IMGVR_UViG_3300008094_000013|3300008094|Ga0100387_10000024	preVC_275	Clustered	VC_275_2	16	0.2116	1	3.11262	0.2116	0.9917
IMGVR_UViG_3300008094_000162|3300008094|Ga0100387_10010890	preVC_190	Clustered	VC_190_0	4	0.1429	0.506781	1.53269	0.0724	1
IMGVR_UViG_3300008095_000011|3300008095|Ga0100392_1000088	preVC_275	Clustered	VC_275_0	17	0.2439	1	5.60382	0.2439	0.9118
IMGVR_UViG_3300008095_000015|3300008095|Ga0100392_1000189	preVC_275	Clustered	VC_275_1	14	0.3086	1	1.16374	0.3086	1
IMGVR_UViG_3300008095_000076|3300008095|Ga0100392_1002498	preVC_189	Clustered	VC_189_0	11	0.8517	1	2.22514	0.8517	1
IMGVR_UViG_3300008117_001899|3300008117|Ga0114351_1017202	preVC_358	Clustered	VC_358_0	6	0.7599	0.992901	2.34024	0.7545	1
IMGVR_UViG_3300008255_000251|3300008255|Ga0100403_1000542		Outlier
IMGVR_UViG_3300008255_000415|3300008255|Ga0100403_1001008	preVC_357	Clustered	VC_357_0	8	0.123	0.953163	2.74377	0.1172	1
IMGVR_UViG_3300008255_000551|3300008255|Ga0100403_1001570		Outlier
IMGVR_UViG_3300008255_000770|3300008255|Ga0100403_1002775	preVC_192	Clustered	VC_192_0	13	1	0	1.99433	0	1
IMGVR_UViG_3300008255_001007|3300008255|Ga0100403_1005300		Outlier
IMGVR_UViG_3300008255_001245|3300008255|Ga0100403_1003655		Singleton
IMGVR_UViG_3300008266_006521|3300008266|Ga0114363_1011807	preVC_358	Clustered	VC_358_0	6	0.7599	0.992901	2.34024	0.7545	1
IMGVR_UViG_3300008266_006874|3300008266|Ga0114363_1003965	preVC_359	Clustered	VC_359_0	4	0.6964	0.999036	1.80278	0.6957	1
IMGVR_UViG_3300008268_000037|3300008268|Ga0111491_1000709	preVC_104	Clustered	VC_104_0	69	0.6141	1	4.71888	0.6141	1
IMGVR_UViG_3300008282_000051|3300008282|Ga0114156_1002174	preVC_254	Clustered	VC_254_0	8	0.1975	1	1.78019	0.1975	1
IMGVR_UViG_3300008282_000060|3300008282|Ga0114156_1002410	preVC_250	Clustered	VC_250_0	4	0.0715	0.999825	0.902369	0.0715	1
IMGVR_UViG_3300008299_000288|3300008299|Ga0114868_1000657	preVC_104	Clustered	VC_104_0	69	0.6141	1	4.71888	0.6141	1
IMGVR_UViG_3300008339_005531|3300008339|Ga0114878_1013044	preVC_358	Clustered	VC_358_0	6	0.7599	0.992901	2.34024	0.7545	1
IMGVR_UViG_3300008339_005848|3300008339|Ga0114878_1004360	preVC_359	Clustered	VC_359_0	4	0.6964	0.999036	1.80278	0.6957	1
IMGVR_UViG_3300008452_002437|3300008452|Ga0114879_105886	preVC_358	Clustered	VC_358_0	6	0.7599	0.992901	2.34024	0.7545	1
IMGVR_UViG_3300008452_002854|3300008452|Ga0114879_113481	preVC_359	Clustered	VC_359_0	4	0.6964	0.999036	1.80278	0.6957	1
IMGVR_UViG_3300008487_000025|3300008487|Ga0110940_1000642		Singleton
IMGVR_UViG_3300008487_000039|3300008487|Ga0110940_1003500	preVC_361	Clustered	VC_361_0	3	0.8453	0	1.79411	0	1
IMGVR_UViG_3300008491_000052|3300008491|Ga0111008_103177		Outlier
IMGVR_UViG_3300008523_000017|3300008523|Ga0115231_1000581	preVC_104	Clustered	VC_104_0	69	0.6141	1	4.71888	0.6141	1
IMGVR_UViG_3300008622_000017|3300008622|Ga0111363_100136	preVC_252	Clustered	VC_252_0	27	0.6456	1	5.63969	0.6456	1
IMGVR_UViG_3300008725_000008|3300008725|Ga0115670_1000674	preVC_97	Clustered	VC_97_0	6	0.091	1	2.35835	0.091	1
IMGVR_UViG_3300008752_000004|3300008752|Ga0103544_100129		Singleton
IMGVR_UViG_3300009004_000052|3300009004|Ga0100377_1002408	preVC_189	Clustered	VC_189_0	11	0.8517	1	2.22514	0.8517	1
IMGVR_UViG_3300009074_000026|3300009074|Ga0115549_1000442	preVC_274	Clustered	VC_274_0	5	0.7339	0.999998	5.89229	0.7339	1
IMGVR_UViG_3300009121_000002|3300009121|Ga0118671_1000228	preVC_363	Clustered	VC_363_0	14	0.6669	1	2.7246	0.6669	1
IMGVR_UViG_3300009121_000012|3300009121|Ga0118671_1001403		Outlier
IMGVR_UViG_3300009121_000098|3300009121|Ga0118671_1008182	preVC_168	Clustered	VC_168_0	16	0.383	1	2.16628	0.383	1
IMGVR_UViG_3300009122_000004|3300009122|Ga0118674_1000536	preVC_362	Clustered	VC_362_0	5	0.1082	0.848895	3.93885	0.0919	1
IMGVR_UViG_3300009122_000035|3300009122|Ga0118674_1005031	preVC_167	Clustered	VC_167_0	27	0.5642	1	4.15327	0.5642	1
IMGVR_UViG_3300009122_000072|3300009122|Ga0118674_1005417	preVC_364	Clustered	VC_364_0	4	0.1636	0.999931	0.5	0.1636	1
IMGVR_UViG_3300009122_000133|3300009122|Ga0118674_1001190	preVC_365	Clustered	VC_365_0	2	0.0411	0.901758	1	0.0371	1
IMGVR_UViG_3300009285_002649|3300009285|Ga0103680_10007104	preVC_368	Clustered	VC_368_0	5	1	0	4.08673	0	1
IMGVR_UViG_3300009360_000003|3300009360|Ga0118672_1000211	preVC_363	Clustered	VC_363_0	14	0.6669	1	2.7246	0.6669	1
IMGVR_UViG_3300009360_000118|3300009360|Ga0118672_1006163	preVC_209	Clustered	VC_209_0	10	0.3395	1	4.24002	0.3395	1
IMGVR_UViG_3300009362_000003|3300009362|Ga0118673_1000296	preVC_363	Clustered	VC_363_0	14	0.6669	1	2.7246	0.6669	1
IMGVR_UViG_3300009362_000174|3300009362|Ga0118673_1009013		Outlier
IMGVR_UViG_3300009362_000192|3300009362|Ga0118673_1002044		Outlier
IMGVR_UViG_3300009388_000046|3300009388|Ga0103809_1000115|2-39481	preVC_198	Clustered	VC_198_0	11	0.3242	1	2.89392	0.3242	1
IMGVR_UViG_3300009424_000017|3300009424|Ga0100384_1000136	preVC_275	Clustered	VC_275_1	14	0.3086	1	1.16374	0.3086	1
IMGVR_UViG_3300009424_000018|3300009424|Ga0100384_1000145	preVC_275	Clustered	VC_275_0	17	0.2439	1	5.60382	0.2439	0.9118
IMGVR_UViG_3300009424_000032|3300009424|Ga0100384_1000317		Outlier
IMGVR_UViG_3300009426_000071|3300009426|Ga0115547_1001189		Outlier
IMGVR_UViG_3300009433_000007|3300009433|Ga0115545_1000059		Outlier
IMGVR_UViG_3300009441_001224|3300009441|Ga0115007_10016304	preVC_230	Clustered	VC_230_0	47	0.7428	1	1.97129	0.7428	1
IMGVR_UViG_3300009502_000042|3300009502|Ga0114951_10000284	preVC_369	Clustered	VC_369_0	3	1	0	0	0	1
IMGVR_UViG_3300009502_000203|3300009502|Ga0114951_10002009	preVC_270	Clustered	VC_270_0	4	0.79	0.999121	3.03189	0.7893	1
IMGVR_UViG_3300009502_002801|3300009502|Ga0114951_10004462	preVC_370	Clustered	VC_370_0	2	1	0	1.41421	0	1
IMGVR_UViG_3300009503_000073|3300009503|Ga0123519_10002203	preVC_84	Clustered	VC_84_0	4	0.3128	0.999947	4.55247	0.3128	1
IMGVR_UViG_3300009503_001366|3300009503|Ga0123519_10002445|14447-31358	preVC_83	Clustered	VC_83_0	19	0.3599	1	4.03944	0.3599	1
IMGVR_UViG_3300009503_001369|3300009503|Ga0123519_10000740|30158-57203		Overlap (VC_84/VC_90)
IMGVR_UViG_3300009503_001374|3300009503|Ga0123519_10001611|11239-30719	preVC_83	Clustered	VC_83_0	19	0.3599	1	4.03944	0.3599	1
IMGVR_UViG_3300009503_001375|3300009503|Ga0123519_10000039|101525-115086	preVC_83	Clustered	VC_83_0	19	0.3599	1	4.03944	0.3599	1
IMGVR_UViG_3300009503_001380|3300009503|Ga0123519_10000604|502-27859		Overlap (VC_84/VC_91)
IMGVR_UViG_3300009506_000121|3300009506|Ga0118657_10001870	preVC_371	Clustered	VC_371_0	2	1	0	0	0	1
IMGVR_UViG_3300009509_000440|3300009509|Ga0123573_10031321		Singleton
IMGVR_UViG_3300009518_000164|3300009518|Ga0116128_1005707	preVC_372	Clustered	VC_372_0	10	0.7519	1	2.69116	0.7519	1
IMGVR_UViG_3300009519_000011|3300009519|Ga0116108_1000330	preVC_85	Clustered	VC_85_0	20	0.6493	1	1.91144	0.6493	1
IMGVR_UViG_3300009519_000015|3300009519|Ga0116108_1000494	preVC_373	Clustered	VC_373_0	10	0.5955	1	4.32032	0.5955	1
IMGVR_UViG_3300009519_000049|3300009519|Ga0116108_1001002		Overlap (VC_374/VC_375)
IMGVR_UViG_3300009542_000374|3300009542|Ga0116234_1236093	preVC_375	Clustered	VC_375_0	2	0.3255	0.866386	0	0.282	1
IMGVR_UViG_3300009548_000051|3300009548|Ga0116107_1001505	preVC_376	Clustered	VC_376_0	8	0.817	1	3.27188	0.817	1
IMGVR_UViG_3300009549_000009|3300009549|Ga0116137_1000401	preVC_85	Clustered	VC_85_0	20	0.6493	1	1.91144	0.6493	1
IMGVR_UViG_3300009549_000074|3300009549|Ga0116137_1001549		Overlap (VC_374/VC_375)
IMGVR_UViG_3300009552_000011|3300009552|Ga0116138_1000358	preVC_85	Clustered	VC_85_0	20	0.6493	1	1.91144	0.6493	1
IMGVR_UViG_3300009585_000028|3300009585|Ga0105160_1004772		Singleton
IMGVR_UViG_3300009588_000226|3300009588|Ga0116232_1113842	preVC_315	Clustered	VC_315_0	3	0.6233	0.8	1.74536	0.4987	1
IMGVR_UViG_3300009589_000222|3300009589|Ga0116233_1010859	preVC_315	Clustered	VC_315_0	3	0.6233	0.8	1.74536	0.4987	1
IMGVR_UViG_3300009591_000015|3300009591|Ga0105155_1000250	preVC_326	Clustered	VC_326_0	6	0.9936	0.99957	1.21024	0.9931	1
IMGVR_UViG_3300009607_000005|3300009607|Ga0123327_1000265	preVC_363	Clustered	VC_363_0	14	0.6669	1	2.7246	0.6669	1
IMGVR_UViG_3300009607_000208|3300009607|Ga0123327_1002819	preVC_261	Clustered	VC_261_0	29	0.3497	1	3.01489	0.3497	1
IMGVR_UViG_3300009607_000298|3300009607|Ga0123327_1009702	preVC_197	Clustered	VC_197_0	11	0.25	0.999781	2.04745	0.2499	1
IMGVR_UViG_3300009607_000299|3300009607|Ga0123327_1007086		Outlier
IMGVR_UViG_3300009614_000103|3300009614|Ga0116104_1000034|51392-74984	preVC_86	Clustered	VC_86_0	12	0.3666	1	1.43788	0.3666	1
IMGVR_UViG_3300009616_000124|3300009616|Ga0116111_1003194	preVC_377	Clustered	VC_377_0	5	1	0	3.38837	0	1
IMGVR_UViG_3300009618_000040|3300009618|Ga0116127_1000978	preVC_373	Clustered	VC_373_0	10	0.5955	1	4.32032	0.5955	1
IMGVR_UViG_3300009618_000062|3300009618|Ga0116127_1001467	preVC_372	Clustered	VC_372_0	10	0.7519	1	2.69116	0.7519	1
IMGVR_UViG_3300009618_000197|3300009618|Ga0116127_1001431	preVC_377	Clustered	VC_377_0	5	1	0	3.38837	0	1
IMGVR_UViG_3300009621_000011|3300009621|Ga0116116_1000818	preVC_85	Clustered	VC_85_0	20	0.6493	1	1.91144	0.6493	1
IMGVR_UViG_3300009634_000016|3300009634|Ga0116124_1000710	preVC_85	Clustered	VC_85_0	20	0.6493	1	1.91144	0.6493	1
IMGVR_UViG_3300009634_000022|3300009634|Ga0116124_1001714	preVC_86	Clustered	VC_86_0	12	0.3666	1	1.43788	0.3666	1
IMGVR_UViG_3300009634_000045|3300009634|Ga0116124_1001515		Overlap (VC_374/VC_375)
IMGVR_UViG_3300009636_000203|3300009636|Ga0116112_1004851	preVC_377	Clustered	VC_377_0	5	1	0	3.38837	0	1
IMGVR_UViG_3300009641_000010|3300009641|Ga0116120_1000620	preVC_85	Clustered	VC_85_0	20	0.6493	1	1.91144	0.6493	1
IMGVR_UViG_3300009641_000229|3300009641|Ga0116120_1000003|35411-57532	preVC_86	Clustered	VC_86_0	12	0.3666	1	1.43788	0.3666	1
IMGVR_UViG_3300009642_000007|3300009642|Ga0123331_1000236	preVC_301	Clustered	VC_301_0	2	0.9278	0.5	3.87298	0.4639	1
IMGVR_UViG_3300009642_000090|3300009642|Ga0123331_1008501	preVC_378	Clustered	VC_378_0	2	1	0	0	0	1
IMGVR_UViG_3300009642_000113|3300009642|Ga0123331_1009811	preVC_170	Clustered	VC_170_0	4	0.0931	0.97129	1.27614	0.0905	1
IMGVR_UViG_3300009642_000121|3300009642|Ga0123331_1008793		Overlap (VC_366/VC_367)
IMGVR_UViG_3300009642_000236|3300009642|Ga0123331_1010855		Outlier
IMGVR_UViG_3300009642_000262|3300009642|Ga0123331_1000404|5689-44750	preVC_198	Clustered	VC_198_0	11	0.3242	1	2.89392	0.3242	1
IMGVR_UViG_3300009646_000237|3300009646|Ga0116132_1003874	preVC_379	Clustered	VC_379_0	2	1	0	0	0	1
IMGVR_UViG_3300009647_000007|3300009647|Ga0123326_1000331	preVC_363	Clustered	VC_363_0	14	0.6669	1	2.7246	0.6669	1
IMGVR_UViG_3300009647_000018|3300009647|Ga0123326_1001226	preVC_380	Clustered	VC_380_0	9	0.9258	0.999995	3.45628	0.9258	1
IMGVR_UViG_3300009647_000239|3300009647|Ga0123326_1002959	preVC_261	Clustered	VC_261_0	29	0.3497	1	3.01489	0.3497	1
IMGVR_UViG_3300009647_000303|3300009647|Ga0123326_1008200		Outlier
IMGVR_UViG_3300009647_000341|3300009647|Ga0123326_1004722	preVC_381	Clustered	VC_381_0	2	1	0	0	0	1
IMGVR_UViG_3300009648_000002|3300009648|Ga0116175_1000293	preVC_382	Clustered	VC_382_0	15	0.6951	1	3.95968	0.6951	1
IMGVR_UViG_3300009648_000283|3300009648|Ga0116175_1000016|131333-150457	preVC_0	Clustered	VC_0_0	18	0.893	1	4.04649	0.893	1
IMGVR_UViG_3300009648_000284|3300009648|Ga0116175_1001141|1-12226	preVC_119	Clustered	VC_119_0	47	0.5622	1	4.20268	0.5622	0.9926
IMGVR_UViG_3300009652_000023|3300009652|Ga0123330_1001859	preVC_380	Clustered	VC_380_0	9	0.9258	0.999995	3.45628	0.9258	1
IMGVR_UViG_3300009652_000040|3300009652|Ga0123330_1004042	preVC_367	Clustered	VC_367_0	5	0.1157	0.981881	2.54614	0.1136	1
IMGVR_UViG_3300009652_000134|3300009652|Ga0123330_1007677	preVC_364	Clustered	VC_364_0	4	0.1636	0.999931	0.5	0.1636	1
IMGVR_UViG_3300009652_000293|3300009652|Ga0123330_1016855	preVC_385	Clustered	VC_385_0	9	0.6925	1	0.673575	0.6925	1
IMGVR_UViG_3300009652_000315|3300009652|Ga0123330_1008439		Overlap (VC_366/VC_367)
IMGVR_UViG_3300009652_000375|3300009652|Ga0123330_1000458|3-39064	preVC_198	Clustered	VC_198_0	11	0.3242	1	2.89392	0.3242	1
IMGVR_UViG_3300009653_000468|3300009653|Ga0116169_1000940|1978-26702	preVC_382	Clustered	VC_382_0	15	0.6951	1	3.95968	0.6951	1
IMGVR_UViG_3300009654_000048|3300009654|Ga0116167_1002057	preVC_268	Clustered	VC_268_0	3	0.7999	0.964286	1.74536	0.7714	1
IMGVR_UViG_3300009654_000621|3300009654|Ga0116167_1008413		Outlier
IMGVR_UViG_3300009654_000736|3300009654|Ga0116167_1011408		Outlier
IMGVR_UViG_3300009654_000755|3300009654|Ga0116167_1006848		Outlier
IMGVR_UViG_3300009655_000180|3300009655|Ga0116190_1009603	preVC_280	Clustered	VC_280_0	4	0.7711	0.996682	1.26008	0.7685	1
IMGVR_UViG_3300009655_000553|3300009655|Ga0116190_1015722		Outlier
IMGVR_UViG_3300009656_000002|3300009656|Ga0123329_1000315	preVC_363	Clustered	VC_363_0	14	0.6669	1	2.7246	0.6669	1
IMGVR_UViG_3300009656_000066|3300009656|Ga0123329_1015906		Outlier
IMGVR_UViG_3300009656_000258|3300009656|Ga0123329_1017825	preVC_385	Clustered	VC_385_0	9	0.6925	1	0.673575	0.6925	1
IMGVR_UViG_3300009657_000103|3300009657|Ga0116179_1008648	preVC_127	Clustered	VC_127_0	18	0.6165	1	3.19202	0.6165	1
IMGVR_UViG_3300009657_000609|3300009657|Ga0116179_1000007|155983-172671	preVC_119	Clustered	VC_119_0	47	0.5622	1	4.20268	0.5622	0.9926
IMGVR_UViG_3300009658_000178|3300009658|Ga0116188_1006944	preVC_204	Clustered	VC_204_0	11	0.3785	0.889774	3.14708	0.3368	1
IMGVR_UViG_3300009659_000003|3300009659|Ga0123328_1000295	preVC_363	Clustered	VC_363_0	14	0.6669	1	2.7246	0.6669	1
IMGVR_UViG_3300009659_000075|3300009659|Ga0123328_1017608		Outlier
IMGVR_UViG_3300009659_000283|3300009659|Ga0123328_1019108	preVC_385	Clustered	VC_385_0	9	0.6925	1	0.673575	0.6925	1
IMGVR_UViG_3300009663_000243|3300009663|Ga0116181_1012628	preVC_127	Clustered	VC_127_0	18	0.6165	1	3.19202	0.6165	1
IMGVR_UViG_3300009663_000603|3300009663|Ga0116181_1000007|155985-172673	preVC_119	Clustered	VC_119_0	47	0.5622	1	4.20268	0.5622	0.9926
IMGVR_UViG_3300009664_000353|3300009664|Ga0116146_1012851	preVC_261	Clustered	VC_261_0	29	0.3497	1	3.01489	0.3497	1
IMGVR_UViG_3300009664_000446|3300009664|Ga0116146_1014271		Overlap (VC_75/VC_296)
IMGVR_UViG_3300009664_000535|3300009664|Ga0116146_1013997	preVC_280	Clustered	VC_280_0	4	0.7711	0.996682	1.26008	0.7685	1
IMGVR_UViG_3300009664_000582|3300009664|Ga0116146_1005830	preVC_73	Clustered	VC_73_0	8	0.3548	0.952394	2.40059	0.3379	1
IMGVR_UViG_3300009664_000730|3300009664|Ga0116146_1014111	preVC_263	Clustered	VC_263_0	4	0.2721	0.999932	1.67076	0.2721	1
IMGVR_UViG_3300009666_000347|3300009666|Ga0116182_1018225	preVC_310	Clustered	VC_310_0	5	0.1943	0.999932	2.86734	0.1942	1
IMGVR_UViG_3300009667_000574|3300009667|Ga0116147_1017389	preVC_263	Clustered	VC_263_0	4	0.2721	0.999932	1.67076	0.2721	1
IMGVR_UViG_3300009667_000782|3300009667|Ga0116147_1016852	preVC_314	Clustered/Singleton	VC_314_0	1	0	0	0	0	1
IMGVR_UViG_3300009667_000958|3300009667|Ga0116147_1016978	preVC_261	Clustered	VC_261_0	29	0.3497	1	3.01489	0.3497	1
IMGVR_UViG_3300009667_000960|3300009667|Ga0116147_1018393		Overlap (VC_75/VC_296)
IMGVR_UViG_3300009668_000768|3300009668|Ga0116180_1000009|155985-172673	preVC_119	Clustered	VC_119_0	47	0.5622	1	4.20268	0.5622	0.9926
IMGVR_UViG_3300009669_000373|3300009669|Ga0116148_1009726	preVC_324	Clustered	VC_324_0	12	0.987	0.999996	2.89239	0.987	1
IMGVR_UViG_3300009669_000946|3300009669|Ga0116148_1011439	preVC_388	Clustered	VC_388_0	15	0.7853	1	2.70171	0.7853	1
IMGVR_UViG_3300009671_000013|3300009671|Ga0123334_1000575	preVC_363	Clustered	VC_363_0	14	0.6669	1	2.7246	0.6669	1
IMGVR_UViG_3300009671_000483|3300009671|Ga0123334_1005265	preVC_261	Clustered	VC_261_0	29	0.3497	1	3.01489	0.3497	1
IMGVR_UViG_3300009671_000759|3300009671|Ga0123334_1024182	preVC_385	Clustered	VC_385_0	9	0.6925	1	0.673575	0.6925	1
IMGVR_UViG_3300009671_000774|3300009671|Ga0123334_1011844	preVC_197	Clustered	VC_197_0	11	0.25	0.999781	2.04745	0.2499	1
IMGVR_UViG_3300009671_000911|3300009671|Ga0123334_1001032	preVC_380	Clustered	VC_380_0	9	0.9258	0.999995	3.45628	0.9258	1
IMGVR_UViG_3300009673_000029|3300009673|Ga0116185_1001620		Overlap (VC_393/VC_395)
IMGVR_UViG_3300009673_000044|3300009673|Ga0116185_1002234		Overlap (VC_201/VC_262)
IMGVR_UViG_3300009673_000082|3300009673|Ga0116185_1005086	preVC_395	Clustered	VC_395_0	23	0.9551	0.160735	3.17147	0.1535	1
IMGVR_UViG_3300009674_000566|3300009674|Ga0116173_1013121	preVC_396	Clustered	VC_396_0	10	0.5222	1	2.70262	0.5222	1
IMGVR_UViG_3300009675_000105|3300009675|Ga0116149_1008593	preVC_305	Clustered/Singleton	VC_305_0	1	0	0	0	0	1
IMGVR_UViG_3300009675_000476|3300009675|Ga0116149_1015510	preVC_342	Clustered	VC_342_0	7	0.7742	1	1.04996	0.7742	1
IMGVR_UViG_3300009676_000080|3300009676|Ga0116187_1004410	preVC_388	Clustered	VC_388_0	15	0.7853	1	2.70171	0.7853	1
IMGVR_UViG_3300009676_000134|3300009676|Ga0116187_1012266	preVC_396	Clustered	VC_396_0	10	0.5222	1	2.70262	0.5222	1
IMGVR_UViG_3300009676_000742|3300009676|Ga0116187_1000434|5893-33011		Overlap (VC_200/VC_201/VC_262)
IMGVR_UViG_3300009680_000069|3300009680|Ga0123335_1004039		Overlap (VC_198/VC_199)
IMGVR_UViG_3300009680_000079|3300009680|Ga0123335_1004410	preVC_367	Clustered	VC_367_0	5	0.1157	0.981881	2.54614	0.1136	1
IMGVR_UViG_3300009680_000184|3300009680|Ga0123335_1020506	preVC_121	Clustered	VC_121_0	12	0.5045	1	2.26462	0.5045	1
IMGVR_UViG_3300009680_000443|3300009680|Ga0123335_1022774		Overlap (VC_366/VC_367)
IMGVR_UViG_3300009680_000589|3300009680|Ga0123335_1006603	preVC_261	Clustered	VC_261_0	29	0.3497	1	3.01489	0.3497	1
IMGVR_UViG_3300009680_000926|3300009680|Ga0123335_1001573	preVC_380	Clustered	VC_380_0	9	0.9258	0.999995	3.45628	0.9258	1
IMGVR_UViG_3300009682_000470|3300009682|Ga0116172_10009322	preVC_395	Clustered	VC_395_0	23	0.9551	0.160735	3.17147	0.1535	1
IMGVR_UViG_3300009682_000720|3300009682|Ga0116172_10004112	preVC_396	Clustered	VC_396_0	10	0.5222	1	2.70262	0.5222	1
IMGVR_UViG_3300009687_000511|3300009687|Ga0116144_10021645		Overlap (VC_311/VC_388)
IMGVR_UViG_3300009688_000032|3300009688|Ga0116176_10000970	preVC_397	Clustered	VC_397_0	6	1	0	2.94683	0	1
IMGVR_UViG_3300009688_000044|3300009688|Ga0116176_10001364	preVC_393	Clustered	VC_393_0	18	0.6318	0.999833	4.0115	0.6317	1
IMGVR_UViG_3300009688_000096|3300009688|Ga0116176_10004613	preVC_300	Clustered	VC_300_0	16	0.8804	1	3.14326	0.8804	1
IMGVR_UViG_3300009688_000289|3300009688|Ga0116176_10009395	preVC_324	Clustered	VC_324_0	12	0.987	0.999996	2.89239	0.987	1
IMGVR_UViG_3300009688_000341|3300009688|Ga0116176_10012358	preVC_388	Clustered	VC_388_0	15	0.7853	1	2.70171	0.7853	1
IMGVR_UViG_3300009688_000485|3300009688|Ga0116176_10019331	preVC_395	Clustered	VC_395_0	23	0.9551	0.160735	3.17147	0.1535	1
IMGVR_UViG_3300009688_000507|3300009688|Ga0116176_10007586	preVC_388	Clustered	VC_388_0	15	0.7853	1	2.70171	0.7853	1
IMGVR_UViG_3300009688_000565|3300009688|Ga0116176_10008550	preVC_391	Clustered	VC_391_0	3	0.121	0.946114	1.13807	0.1144	1
IMGVR_UViG_3300009688_000615|3300009688|Ga0116176_10012387	preVC_80	Clustered	VC_80_0	12	0.7689	1	3.9053	0.7689	1
IMGVR_UViG_3300009688_000670|3300009688|Ga0116176_10012469		Singleton
IMGVR_UViG_3300009690_000388|3300009690|Ga0116143_10021010	preVC_168	Clustered	VC_168_0	16	0.383	1	2.16628	0.383	1
IMGVR_UViG_3300009690_001099|3300009690|Ga0116143_10016004		Outlier
IMGVR_UViG_3300009693_000413|3300009693|Ga0116141_10009549	preVC_395	Clustered	VC_395_0	23	0.9551	0.160735	3.17147	0.1535	1
IMGVR_UViG_3300009693_000470|3300009693|Ga0116141_10022732	preVC_324	Clustered	VC_324_0	12	0.987	0.999996	2.89239	0.987	1
IMGVR_UViG_3300009696_000319|3300009696|Ga0116177_10001323	preVC_397	Clustered	VC_397_0	6	1	0	2.94683	0	1
IMGVR_UViG_3300009696_000807|3300009696|Ga0116177_10020469	preVC_388	Clustered	VC_388_0	15	0.7853	1	2.70171	0.7853	1
IMGVR_UViG_3300009704_000145|3300009704|Ga0116145_1004808		Overlap (VC_201/VC_262)
IMGVR_UViG_3300009704_000304|3300009704|Ga0116145_1016033	preVC_280	Clustered	VC_280_0	4	0.7711	0.996682	1.26008	0.7685	1
IMGVR_UViG_3300009704_000337|3300009704|Ga0116145_1014941	preVC_204	Clustered	VC_204_0	11	0.3785	0.889774	3.14708	0.3368	1
IMGVR_UViG_3300009704_000426|3300009704|Ga0116145_1012446	preVC_263	Clustered	VC_263_0	4	0.2721	0.999932	1.67076	0.2721	1
IMGVR_UViG_3300009707_000028|3300009707|Ga0116195_1006418	preVC_167	Clustered	VC_167_0	27	0.5642	1	4.15327	0.5642	1
IMGVR_UViG_3300009707_000034|3300009707|Ga0116195_1006391	preVC_168	Clustered	VC_168_0	16	0.383	1	2.16628	0.383	1
IMGVR_UViG_3300009708_000018|3300009708|Ga0116194_1005461	preVC_168	Clustered	VC_168_0	16	0.383	1	2.16628	0.383	1
IMGVR_UViG_3300009710_000324|3300009710|Ga0116192_1009531	preVC_261	Clustered	VC_261_0	29	0.3497	1	3.01489	0.3497	1
IMGVR_UViG_3300009711_000084|3300009711|Ga0116166_1003428	preVC_382	Clustered	VC_382_0	15	0.6951	1	3.95968	0.6951	1
IMGVR_UViG_3300009711_000090|3300009711|Ga0116166_1003729		Outlier
IMGVR_UViG_3300009711_000154|3300009711|Ga0116166_1010142	preVC_100	Clustered	VC_100_0	7	0.2062	1	3.50681	0.2062	1
IMGVR_UViG_3300009712_000433|3300009712|Ga0116165_1005401	preVC_382	Clustered	VC_382_0	15	0.6951	1	3.95968	0.6951	1
IMGVR_UViG_3300009713_000298|3300009713|Ga0116163_1002572		Overlap (VC_399/VC_400)
IMGVR_UViG_3300009715_000626|3300009715|Ga0116160_1006785		Outlier
IMGVR_UViG_3300009720_000265|3300009720|Ga0116159_1018478	preVC_72	Clustered	VC_72_0	28	0.6674	1	1.96802	0.6674	1
IMGVR_UViG_3300009720_000335|3300009720|Ga0116159_1003515	preVC_393	Clustered	VC_393_0	18	0.6318	0.999833	4.0115	0.6317	1
IMGVR_UViG_3300009720_000543|3300009720|Ga0116159_1006521	preVC_395	Clustered	VC_395_0	23	0.9551	0.160735	3.17147	0.1535	1
IMGVR_UViG_3300009720_000641|3300009720|Ga0116159_1010050	preVC_80	Clustered	VC_80_0	12	0.7689	1	3.9053	0.7689	1
IMGVR_UViG_3300009760_000067|3300009760|Ga0116131_1008950		Outlier
IMGVR_UViG_3300009761_000003|3300009761|Ga0116168_1000593		Overlap (VC_185/VC_401)
IMGVR_UViG_3300009761_000403|3300009761|Ga0116168_1008842	preVC_1	Clustered	VC_1_0	4	0.356	0.351265	1.91202	0.125	1
IMGVR_UViG_3300009769_000418|3300009769|Ga0116184_10010648	preVC_401	Clustered	VC_401_0	5	0.8516	0.999334	1.02426	0.8511	1
IMGVR_UViG_3300009769_000604|3300009769|Ga0116184_10005176	preVC_393	Clustered	VC_393_0	18	0.6318	0.999833	4.0115	0.6317	1
IMGVR_UViG_3300009770_000011|3300009770|Ga0123332_1001073	preVC_198	Clustered	VC_198_0	11	0.3242	1	2.89392	0.3242	1
IMGVR_UViG_3300009770_000041|3300009770|Ga0123332_1005162	preVC_367	Clustered	VC_367_0	5	0.1157	0.981881	2.54614	0.1136	1
IMGVR_UViG_3300009770_000101|3300009770|Ga0123332_1011884	preVC_364	Clustered	VC_364_0	4	0.1636	0.999931	0.5	0.1636	1
IMGVR_UViG_3300009770_000182|3300009770|Ga0123332_1018312	preVC_385	Clustered	VC_385_0	9	0.6925	1	0.673575	0.6925	1
IMGVR_UViG_3300009770_000237|3300009770|Ga0123332_1004631	preVC_365	Clustered	VC_365_0	2	0.0411	0.901758	1	0.0371	1
IMGVR_UViG_3300009771_000005|3300009771|Ga0116155_10000385	preVC_267	Clustered	VC_267_0	5	0.7289	1	0.4	0.7289	1
IMGVR_UViG_3300009773_000006|3300009773|Ga0123333_10000440	preVC_363	Clustered	VC_363_0	14	0.6669	1	2.7246	0.6669	1
IMGVR_UViG_3300009773_000019|3300009773|Ga0123333_10002497		Overlap (VC_198/VC_199)
IMGVR_UViG_3300009773_000108|3300009773|Ga0123333_10021555		Outlier
IMGVR_UViG_3300009773_000194|3300009773|Ga0123333_10004678	preVC_261	Clustered	VC_261_0	29	0.3497	1	3.01489	0.3497	1
IMGVR_UViG_3300009773_000269|3300009773|Ga0123333_10023848	preVC_385	Clustered	VC_385_0	9	0.6925	1	0.673575	0.6925	1
IMGVR_UViG_3300009773_000342|3300009773|Ga0123333_10007373		Outlier
IMGVR_UViG_3300009781_000281|3300009781|Ga0116178_10004024	preVC_397	Clustered	VC_397_0	6	1	0	2.94683	0	1
IMGVR_UViG_3300009781_000596|3300009781|Ga0116178_10009284	preVC_388	Clustered	VC_388_0	15	0.7853	1	2.70171	0.7853	1
IMGVR_UViG_3300009790_003189|3300009790|Ga0115012_10005883	preVC_402	Clustered	VC_402_0	2	1	0	1.41421	0	1
IMGVR_UViG_3300009838_000142|3300009838|Ga0116153_10002433		Outlier
IMGVR_UViG_3300009838_000747|3300009838|Ga0116153_10007941		Outlier
IMGVR_UViG_3300010011_000018|3300010011|Ga0133925_105831		Outlier
IMGVR_UViG_3300010011_000076|3300010011|Ga0133925_100451|25739-42427	preVC_119	Clustered	VC_119_0	47	0.5622	1	4.20268	0.5622	0.9926
IMGVR_UViG_3300010151_001585|3300010151|Ga0098061_1004578	preVC_238	Clustered	VC_238_0	59	0.7289	1	1.84104	0.7289	1
IMGVR_UViG_3300010151_002056|3300010151|Ga0098061_1003330	preVC_212	Clustered	VC_212_0	33	0.545	1	2.68316	0.545	1
IMGVR_UViG_3300010151_004361|3300010151|Ga0098061_1007706	preVC_230	Clustered	VC_230_0	47	0.7428	1	1.97129	0.7428	1
IMGVR_UViG_3300010151_005477|3300010151|Ga0098061_1009516	preVC_236	Clustered	VC_236_0	46	0.4989	1	2.11997	0.4989	1
IMGVR_UViG_3300010151_006501|3300010151|Ga0098061_1005954		Singleton
IMGVR_UViG_3300010153_003611|3300010153|Ga0098059_1004047	preVC_330	Clustered	VC_330_0	23	1	0	2.43846	0	1
IMGVR_UViG_3300010155_000272|3300010155|Ga0098047_10000565	preVC_284	Clustered	VC_284_0	25	0.8921	1	2.70496	0.8921	1
IMGVR_UViG_3300010155_000398|3300010155|Ga0098047_10000950	preVC_307	Clustered	VC_307_0	39	0.8413	1	3.22002	0.8413	1
IMGVR_UViG_3300010155_000791|3300010155|Ga0098047_10002654	preVC_283	Clustered	VC_283_0	35	0.783	1	2.72112	0.783	1
IMGVR_UViG_3300010155_000803|3300010155|Ga0098047_10002717	preVC_227	Clustered	VC_227_0	25	0.9057	1	2.04093	0.9057	1
IMGVR_UViG_3300010155_001477|3300010155|Ga0098047_10008857	preVC_228	Clustered	VC_228_0	16	0.6939	1	2.72659	0.6939	1
IMGVR_UViG_3300010155_001584|3300010155|Ga0098047_10008518	preVC_237	Clustered	VC_237_0	6	0.1576	1	1.41781	0.1576	1
IMGVR_UViG_3300010155_001656|3300010155|Ga0098047_10008704		Outlier
IMGVR_UViG_3300010155_001685|3300010155|Ga0098047_10007273	preVC_330	Clustered	VC_330_0	23	1	0	2.43846	0	1
IMGVR_UViG_3300010155_003386|3300010155|Ga0098047_10000746		Outlier
IMGVR_UViG_3300010235_000004|3300010235|Ga0136247_10000293		Overlap (VC_203/VC_313)
IMGVR_UViG_3300010235_000006|3300010235|Ga0136247_10000551	preVC_201	Clustered	VC_201_0	2	0.5634	0.832018	0	0.4687	1
IMGVR_UViG_3300010235_000017|3300010235|Ga0136247_10002897	preVC_204	Clustered	VC_204_0	11	0.3785	0.889774	3.14708	0.3368	1
IMGVR_UViG_3300010236_000015|3300010236|Ga0136246_10000332		Overlap (VC_203/VC_313)
IMGVR_UViG_3300010236_000020|3300010236|Ga0136246_10000768	preVC_201	Clustered	VC_201_0	2	0.5634	0.832018	0	0.4687	1
IMGVR_UViG_3300010237_000006|3300010237|Ga0136250_100000201	preVC_351	Clustered	VC_351_0	2	0.286	0.75	2.44949	0.2145	1
IMGVR_UViG_3300010239_000001|3300010239|Ga0136451_100000105	preVC_304	Clustered	VC_304_0	5	0.9209	0.999245	3.42955	0.9202	1
IMGVR_UViG_3300010239_000003|3300010239|Ga0136451_100000147	preVC_100	Clustered	VC_100_0	7	0.2062	1	3.50681	0.2062	1
IMGVR_UViG_3300010239_000028|3300010239|Ga0136451_100000893	preVC_351	Clustered	VC_351_0	2	0.286	0.75	2.44949	0.2145	1
IMGVR_UViG_3300010263_000090|3300010263|Ga0134105_1002241		Outlier
IMGVR_UViG_3300010263_000094|3300010263|Ga0134105_1004989		Outlier
IMGVR_UViG_3300010263_000118|3300010263|Ga0134105_1002273	preVC_384	Clustered	VC_384_0	6	0.5201	1	2.918	0.5201	1
IMGVR_UViG_3300010263_000124|3300010263|Ga0134105_1000782		Overlap (VC_123/VC_156)
IMGVR_UViG_3300010263_000154|3300010263|Ga0134105_1000027|113859-148632		Overlap (VC_119/VC_120)
IMGVR_UViG_3300010265_000002|3300010265|Ga0134098_1000763	preVC_119	Clustered	VC_119_0	47	0.5622	1	4.20268	0.5622	0.9926
IMGVR_UViG_3300010265_000147|3300010265|Ga0134098_1004757	preVC_119	Clustered	VC_119_0	47	0.5622	1	4.20268	0.5622	0.9926
IMGVR_UViG_3300010265_000165|3300010265|Ga0134098_1000727|3-15398	preVC_144	Clustered	VC_144_0	4	0.1587	0.984788	2.45982	0.1563	1
IMGVR_UViG_3300010267_000009|3300010267|Ga0134101_1001196	preVC_0	Clustered	VC_0_0	18	0.893	1	4.04649	0.893	1
IMGVR_UViG_3300010267_000085|3300010267|Ga0134101_1002870	preVC_119	Clustered	VC_119_0	47	0.5622	1	4.20268	0.5622	0.9926
IMGVR_UViG_3300010268_000012|3300010268|Ga0134097_1001088	preVC_0	Clustered	VC_0_0	18	0.893	1	4.04649	0.893	1
IMGVR_UViG_3300010269_000097|3300010269|Ga0134102_1003148	preVC_119	Clustered	VC_119_0	47	0.5622	1	4.20268	0.5622	0.9926
IMGVR_UViG_3300010269_000105|3300010269|Ga0134102_1006238		Outlier
IMGVR_UViG_3300010269_000107|3300010269|Ga0134102_1002733	preVC_384	Clustered	VC_384_0	6	0.5201	1	2.918	0.5201	1
IMGVR_UViG_3300010269_000130|3300010269|Ga0134102_1000948		Overlap (VC_123/VC_156)
IMGVR_UViG_3300010269_000145|3300010269|Ga0134102_1003475	preVC_123	Clustered	VC_123_0	5	0.2359	0.999917	4.98566	0.2359	1
IMGVR_UViG_3300010269_000155|3300010269|Ga0134102_1000021|131235-166008		Overlap (VC_119/VC_120)
IMGVR_UViG_3300010271_000013|3300010271|Ga0134095_1000848	preVC_0	Clustered	VC_0_0	18	0.893	1	4.04649	0.893	1
IMGVR_UViG_3300010271_000130|3300010271|Ga0134095_1002965	preVC_144	Clustered	VC_144_0	4	0.1587	0.984788	2.45982	0.1563	1
IMGVR_UViG_3300010273_000172|3300010273|Ga0134096_1000253|16622-51395		Overlap (VC_119/VC_120)
IMGVR_UViG_3300010274_000014|3300010274|Ga0134100_1001614		Overlap (VC_119/VC_120)
IMGVR_UViG_3300010274_000036|3300010274|Ga0134100_1004810		Outlier
IMGVR_UViG_3300010274_000095|3300010274|Ga0134100_1004044	preVC_119	Clustered	VC_119_0	47	0.5622	1	4.20268	0.5622	0.9926
IMGVR_UViG_3300010274_000121|3300010274|Ga0134100_1003248	preVC_384	Clustered	VC_384_0	6	0.5201	1	2.918	0.5201	1
IMGVR_UViG_3300010274_000145|3300010274|Ga0134100_1000991		Overlap (VC_123/VC_156)
IMGVR_UViG_3300010276_000010|3300010276|Ga0134104_1001127	preVC_0	Clustered	VC_0_0	18	0.893	1	4.04649	0.893	1
IMGVR_UViG_3300010276_000086|3300010276|Ga0134104_1003335	preVC_119	Clustered	VC_119_0	47	0.5622	1	4.20268	0.5622	0.9926
IMGVR_UViG_3300010277_000035|3300010277|Ga0134093_1004487	preVC_119	Clustered	VC_119_0	47	0.5622	1	4.20268	0.5622	0.9926
IMGVR_UViG_3300010277_000041|3300010277|Ga0134093_1005097		Outlier
IMGVR_UViG_3300010277_000169|3300010277|Ga0134093_1003664	preVC_144	Clustered	VC_144_0	4	0.1587	0.984788	2.45982	0.1563	1
IMGVR_UViG_3300010278_000002|3300010278|Ga0129311_1000428	preVC_104	Clustered	VC_104_0	69	0.6141	1	4.71888	0.6141	1
IMGVR_UViG_3300010281_000035|3300010281|Ga0134090_1002731	preVC_119	Clustered	VC_119_0	47	0.5622	1	4.20268	0.5622	0.9926
IMGVR_UViG_3300010281_000136|3300010281|Ga0134090_1001720		Overlap (VC_123/VC_156)
IMGVR_UViG_3300010281_000249|3300010281|Ga0134090_1001815	preVC_123	Clustered	VC_123_0	5	0.2359	0.999917	4.98566	0.2359	1
IMGVR_UViG_3300010285_000016|3300010285|Ga0134091_1001120	preVC_0	Clustered	VC_0_0	18	0.893	1	4.04649	0.893	1
IMGVR_UViG_3300010285_000054|3300010285|Ga0134091_1004451	preVC_119	Clustered	VC_119_0	47	0.5622	1	4.20268	0.5622	0.9926
IMGVR_UViG_3300010285_000188|3300010285|Ga0134091_1003451	preVC_119	Clustered	VC_119_0	47	0.5622	1	4.20268	0.5622	0.9926
IMGVR_UViG_3300010286_000013|3300010286|Ga0134092_1001308	preVC_0	Clustered	VC_0_0	18	0.893	1	4.04649	0.893	1
IMGVR_UViG_3300010286_000061|3300010286|Ga0134092_1004797	preVC_119	Clustered	VC_119_0	47	0.5622	1	4.20268	0.5622	0.9926
IMGVR_UViG_3300010286_000193|3300010286|Ga0134092_1007597	preVC_119	Clustered	VC_119_0	47	0.5622	1	4.20268	0.5622	0.9926
IMGVR_UViG_3300010286_000195|3300010286|Ga0134092_1000193	preVC_74	Clustered	VC_74_0	4	0.1851	0.999973	4.44981	0.1851	1
IMGVR_UViG_3300010287_000040|3300010287|Ga0134094_1004940	preVC_119	Clustered	VC_119_0	47	0.5622	1	4.20268	0.5622	0.9926
IMGVR_UViG_3300010287_000041|3300010287|Ga0134094_1005132	preVC_0	Clustered	VC_0_0	18	0.893	1	4.04649	0.893	1
IMGVR_UViG_3300010287_000147|3300010287|Ga0134094_1010651		Outlier
IMGVR_UViG_3300010287_000150|3300010287|Ga0134094_1003526		Outlier
IMGVR_UViG_3300010310_000382|3300010310|Ga0116235_1152417	preVC_375	Clustered	VC_375_0	2	0.3255	0.866386	0	0.282	1
IMGVR_UViG_3300010327_000310|3300010327|Ga0116246_10003206	preVC_382	Clustered	VC_382_0	15	0.6951	1	3.95968	0.6951	1
IMGVR_UViG_3300010327_000475|3300010327|Ga0116246_10016400	preVC_1	Clustered	VC_1_0	4	0.356	0.351265	1.91202	0.125	1
IMGVR_UViG_3300010327_000567|3300010327|Ga0116246_10016668	preVC_101	Clustered/Singleton	VC_101_0	1	0	0	0	0	1
IMGVR_UViG_3300010327_000704|3300010327|Ga0116246_10001021	preVC_304	Clustered	VC_304_0	5	0.9209	0.999245	3.42955	0.9202	1
IMGVR_UViG_3300010327_000788|3300010327|Ga0116246_10002513	preVC_304	Clustered	VC_304_0	5	0.9209	0.999245	3.42955	0.9202	1
IMGVR_UViG_3300010332_000012|3300010332|Ga0116200_10000124		Singleton
IMGVR_UViG_3300010338_000848|3300010338|Ga0116245_10003730	preVC_268	Clustered	VC_268_0	3	0.7999	0.964286	1.74536	0.7714	1
IMGVR_UViG_3300010338_000933|3300010338|Ga0116245_10018528	preVC_100	Clustered	VC_100_0	7	0.2062	1	3.50681	0.2062	1
IMGVR_UViG_3300010338_001805|3300010338|Ga0116245_10006387	preVC_382	Clustered	VC_382_0	15	0.6951	1	3.95968	0.6951	1
IMGVR_UViG_3300010338_001960|3300010338|Ga0116245_10022884	preVC_1	Clustered	VC_1_0	4	0.356	0.351265	1.91202	0.125	1
IMGVR_UViG_3300010340_000546|3300010340|Ga0116250_10022471	preVC_297	Clustered	VC_297_0	7	0.2309	0.999991	0.571429	0.2309	1
IMGVR_UViG_3300010340_000632|3300010340|Ga0116250_10033224	preVC_296	Clustered	VC_296_0	3	0.1124	0.909953	1.33333	0.1023	1
IMGVR_UViG_3300010340_000773|3300010340|Ga0116250_10011583	preVC_127	Clustered	VC_127_0	18	0.6165	1	3.19202	0.6165	1
IMGVR_UViG_3300010340_001009|3300010340|Ga0116250_10017939		Overlap (VC_75/VC_296)
IMGVR_UViG_3300010340_001056|3300010340|Ga0116250_10033676		Outlier
IMGVR_UViG_3300010340_001192|3300010340|Ga0116250_10022903	preVC_343	Clustered	VC_343_0	6	0.2682	0.999935	1.91212	0.2682	1
IMGVR_UViG_3300010340_001588|3300010340|Ga0116250_10027608		Outlier
IMGVR_UViG_3300010340_001654|3300010340|Ga0116250_10000003|25844-42532	preVC_119	Clustered	VC_119_0	47	0.5622	1	4.20268	0.5622	0.9926
IMGVR_UViG_3300010342_000466|3300010342|Ga0116252_10022516		Outlier
IMGVR_UViG_3300010342_001090|3300010342|Ga0116252_10014099	preVC_261	Clustered	VC_261_0	29	0.3497	1	3.01489	0.3497	1
IMGVR_UViG_3300010342_001137|3300010342|Ga0116252_10031805	preVC_324	Clustered	VC_324_0	12	0.987	0.999996	2.89239	0.987	1
IMGVR_UViG_3300010342_001192|3300010342|Ga0116252_10002881		Overlap (VC_393/VC_395)
IMGVR_UViG_3300010342_001313|3300010342|Ga0116252_10009433	preVC_393	Clustered	VC_393_0	18	0.6318	0.999833	4.0115	0.6317	1
IMGVR_UViG_3300010342_001360|3300010342|Ga0116252_10002744	preVC_395	Clustered	VC_395_0	23	0.9551	0.160735	3.17147	0.1535	1
IMGVR_UViG_3300010342_001551|3300010342|Ga0116252_10005443	preVC_396	Clustered	VC_396_0	10	0.5222	1	2.70262	0.5222	1
IMGVR_UViG_3300010342_001564|3300010342|Ga0116252_10002142|3-21068		Overlap (VC_200/VC_201/VC_262)
IMGVR_UViG_3300010344_000027|3300010344|Ga0116243_10018700	preVC_171	Clustered	VC_171_0	10	0.4325	0.999872	1.79181	0.4325	1
IMGVR_UViG_3300010344_000134|3300010344|Ga0116243_10025422	preVC_167	Clustered	VC_167_0	27	0.5642	1	4.15327	0.5642	1
IMGVR_UViG_3300010344_000595|3300010344|Ga0116243_10041040	preVC_72	Clustered	VC_72_0	28	0.6674	1	1.96802	0.6674	1
IMGVR_UViG_3300010344_000648|3300010344|Ga0116243_10007664	preVC_73	Clustered	VC_73_0	8	0.3548	0.952394	2.40059	0.3379	1
IMGVR_UViG_3300010344_000986|3300010344|Ga0116243_10036919	preVC_388	Clustered	VC_388_0	15	0.7853	1	2.70171	0.7853	1
IMGVR_UViG_3300010344_001366|3300010344|Ga0116243_10009846	preVC_80	Clustered	VC_80_0	12	0.7689	1	3.9053	0.7689	1
IMGVR_UViG_3300010344_001592|3300010344|Ga0116243_10012163	preVC_401	Clustered	VC_401_0	5	0.8516	0.999334	1.02426	0.8511	1
IMGVR_UViG_3300010344_001762|3300010344|Ga0116243_10012223	preVC_395	Clustered	VC_395_0	23	0.9551	0.160735	3.17147	0.1535	1
IMGVR_UViG_3300010344_001895|3300010344|Ga0116243_10010818	preVC_393	Clustered	VC_393_0	18	0.6318	0.999833	4.0115	0.6317	1
IMGVR_UViG_3300010344_002057|3300010344|Ga0116243_10006301	preVC_393	Clustered	VC_393_0	18	0.6318	0.999833	4.0115	0.6317	1
IMGVR_UViG_3300010345_000579|3300010345|Ga0116253_10015611		Overlap (VC_200/VC_315)
IMGVR_UViG_3300010345_000632|3300010345|Ga0116253_10015497	preVC_388	Clustered	VC_388_0	15	0.7853	1	2.70171	0.7853	1
IMGVR_UViG_3300010345_000798|3300010345|Ga0116253_10003312		Overlap (VC_201/VC_262)
IMGVR_UViG_3300010345_001004|3300010345|Ga0116253_10032340	preVC_324	Clustered	VC_324_0	12	0.987	0.999996	2.89239	0.987	1
IMGVR_UViG_3300010345_001135|3300010345|Ga0116253_10027255	preVC_401	Clustered	VC_401_0	5	0.8516	0.999334	1.02426	0.8511	1
IMGVR_UViG_3300010345_001141|3300010345|Ga0116253_10005247	preVC_393	Clustered	VC_393_0	18	0.6318	0.999833	4.0115	0.6317	1
IMGVR_UViG_3300010345_001325|3300010345|Ga0116253_10006387		Overlap (VC_393/VC_395)
IMGVR_UViG_3300010345_001395|3300010345|Ga0116253_10022965	preVC_396	Clustered	VC_396_0	10	0.5222	1	2.70262	0.5222	1
IMGVR_UViG_3300010346_000455|3300010346|Ga0116239_10027190		Outlier
IMGVR_UViG_3300010346_001475|3300010346|Ga0116239_10018421		Overlap (VC_128/VC_306)
IMGVR_UViG_3300010346_002051|3300010346|Ga0116239_10018722		Outlier
IMGVR_UViG_3300010346_002122|3300010346|Ga0116239_10024263	preVC_401	Clustered	VC_401_0	5	0.8516	0.999334	1.02426	0.8511	1
IMGVR_UViG_3300010346_002506|3300010346|Ga0116239_10003700	preVC_393	Clustered	VC_393_0	18	0.6318	0.999833	4.0115	0.6317	1
IMGVR_UViG_3300010346_002583|3300010346|Ga0116239_10016079	preVC_395	Clustered	VC_395_0	23	0.9551	0.160735	3.17147	0.1535	1
IMGVR_UViG_3300010346_002606|3300010346|Ga0116239_10010622	preVC_388	Clustered	VC_388_0	15	0.7853	1	2.70171	0.7853	1
IMGVR_UViG_3300010346_002797|3300010346|Ga0116239_10013243		Outlier
IMGVR_UViG_3300010346_002929|3300010346|Ga0116239_10000953|29452-59528		Overlap (VC_200/VC_201/VC_262)
IMGVR_UViG_3300010347_001409|3300010347|Ga0116238_10026587	preVC_343	Clustered	VC_343_0	6	0.2682	0.999935	1.91212	0.2682	1
IMGVR_UViG_3300010347_001553|3300010347|Ga0116238_10018307	preVC_73	Clustered	VC_73_0	8	0.3548	0.952394	2.40059	0.3379	1
IMGVR_UViG_3300010347_002547|3300010347|Ga0116238_10001920		Overlap (VC_200/VC_315)
IMGVR_UViG_3300010347_002943|3300010347|Ga0116238_10004586	preVC_261	Clustered	VC_261_0	29	0.3497	1	3.01489	0.3497	1
IMGVR_UViG_3300010347_003760|3300010347|Ga0116238_10002708|3-19890		Overlap (VC_201/VC_262)
IMGVR_UViG_3300010348_000371|3300010348|Ga0116255_10027220	preVC_261	Clustered	VC_261_0	29	0.3497	1	3.01489	0.3497	1
IMGVR_UViG_3300010350_001258|3300010350|Ga0116244_10002587	preVC_393	Clustered	VC_393_0	18	0.6318	0.999833	4.0115	0.6317	1
IMGVR_UViG_3300010351_000752|3300010351|Ga0116248_10019584	preVC_395	Clustered	VC_395_0	23	0.9551	0.160735	3.17147	0.1535	1
IMGVR_UViG_3300010351_000965|3300010351|Ga0116248_10005029	preVC_390	Clustered	VC_390_0	13	0.7465	1	4.98211	0.7465	1
IMGVR_UViG_3300010351_001271|3300010351|Ga0116248_10004696	preVC_388	Clustered	VC_388_0	15	0.7853	1	2.70171	0.7853	1
IMGVR_UViG_3300010351_001342|3300010351|Ga0116248_10002612	preVC_393	Clustered	VC_393_0	18	0.6318	0.999833	4.0115	0.6317	1
IMGVR_UViG_3300010351_001623|3300010351|Ga0116248_10003836		Overlap (VC_393/VC_395)
IMGVR_UViG_3300010353_000095|3300010353|Ga0116236_10037924	preVC_361	Clustered	VC_361_0	3	0.8453	0	1.79411	0	1
IMGVR_UViG_3300010353_002388|3300010353|Ga0116236_10002177	preVC_389	Clustered	VC_389_0	2	0.1734	0.897161	6.85565	0.1556	1
IMGVR_UViG_3300010353_002501|3300010353|Ga0116236_10013606	preVC_401	Clustered	VC_401_0	5	0.8516	0.999334	1.02426	0.8511	1
IMGVR_UViG_3300010353_002556|3300010353|Ga0116236_10011976	preVC_396	Clustered	VC_396_0	10	0.5222	1	2.70262	0.5222	1
IMGVR_UViG_3300010354_010007|3300010354|Ga0129333_10016007		Outlier
IMGVR_UViG_3300010355_000142|3300010355|Ga0116242_10044580	preVC_342	Clustered	VC_342_0	7	0.7742	1	1.04996	0.7742	1
IMGVR_UViG_3300010355_000165|3300010355|Ga0116242_10062022	preVC_167	Clustered	VC_167_0	27	0.5642	1	4.15327	0.5642	1
IMGVR_UViG_3300010356_000456|3300010356|Ga0116237_10046668	preVC_168	Clustered	VC_168_0	16	0.383	1	2.16628	0.383	1
IMGVR_UViG_3300010356_000945|3300010356|Ga0116237_10040453		Overlap (VC_311/VC_388)
IMGVR_UViG_3300010356_001922|3300010356|Ga0116237_10044882		Outlier
IMGVR_UViG_3300010356_002048|3300010356|Ga0116237_10058482	preVC_203	Clustered	VC_203_0	9	0.4075	1	2.51463	0.4075	1
IMGVR_UViG_3300010356_002670|3300010356|Ga0116237_10031220		Singleton
IMGVR_UViG_3300010356_002737|3300010356|Ga0116237_10052398	preVC_295	Clustered/Singleton	VC_295_0	1	0	0	0	0	1
IMGVR_UViG_3300010356_003661|3300010356|Ga0116237_10059032	preVC_73	Clustered	VC_73_0	8	0.3548	0.952394	2.40059	0.3379	1
IMGVR_UViG_3300010356_003928|3300010356|Ga0116237_10003666	preVC_80	Clustered	VC_80_0	12	0.7689	1	3.9053	0.7689	1
IMGVR_UViG_3300010357_000589|3300010357|Ga0116249_10003152	preVC_397	Clustered	VC_397_0	6	1	0	2.94683	0	1
IMGVR_UViG_3300010357_000632|3300010357|Ga0116249_10002858	preVC_300	Clustered	VC_300_0	16	0.8804	1	3.14326	0.8804	1
IMGVR_UViG_3300010357_001872|3300010357|Ga0116249_10002724	preVC_393	Clustered	VC_393_0	18	0.6318	0.999833	4.0115	0.6317	1
IMGVR_UViG_3300010357_002037|3300010357|Ga0116249_10006507	preVC_388	Clustered	VC_388_0	15	0.7853	1	2.70171	0.7853	1
IMGVR_UViG_3300010357_002195|3300010357|Ga0116249_10000607	preVC_389	Clustered	VC_389_0	2	0.1734	0.897161	6.85565	0.1556	1
IMGVR_UViG_3300010365_000431|3300010365|Ga0116251_10017748	preVC_310	Clustered	VC_310_0	5	0.1943	0.999932	2.86734	0.1942	1
IMGVR_UViG_3300010365_000979|3300010365|Ga0116251_10036369	preVC_208	Clustered	VC_208_0	6	0.6966	0.999426	2.14766	0.6962	1
IMGVR_UViG_3300010365_001586|3300010365|Ga0116251_10015961		Outlier
IMGVR_UViG_3300010365_001658|3300010365|Ga0116251_10005304	preVC_393	Clustered	VC_393_0	18	0.6318	0.999833	4.0115	0.6317	1
IMGVR_UViG_3300010365_002543|3300010365|Ga0116251_10009311		Overlap (VC_399/VC_400)
IMGVR_UViG_3300010413_000100|3300010413|Ga0136851_10000967	preVC_371	Clustered	VC_371_0	2	1	0	0	0	1
IMGVR_UViG_3300010413_000481|3300010413|Ga0136851_10023132		Singleton
IMGVR_UViG_3300010428_000081|3300010428|Ga0134103_1006971		Outlier
IMGVR_UViG_3300010428_000096|3300010428|Ga0134103_1002469		Overlap (VC_123/VC_156)
IMGVR_UViG_3300010428_000104|3300010428|Ga0134103_1003739	preVC_119	Clustered	VC_119_0	47	0.5622	1	4.20268	0.5622	0.9926
IMGVR_UViG_3300010428_000110|3300010428|Ga0134103_1002816	preVC_123	Clustered	VC_123_0	5	0.2359	0.999917	4.98566	0.2359	1
IMGVR_UViG_3300010428_000133|3300010428|Ga0134103_1003878	preVC_384	Clustered	VC_384_0	6	0.5201	1	2.918	0.5201	1
IMGVR_UViG_3300010428_000164|3300010428|Ga0134103_1006827	preVC_119	Clustered	VC_119_0	47	0.5622	1	4.20268	0.5622	0.9926
IMGVR_UViG_3300010429_001127|3300010429|Ga0116241_10001540	preVC_267	Clustered	VC_267_0	5	0.7289	1	0.4	0.7289	1
IMGVR_UViG_3300010429_001879|3300010429|Ga0116241_10026376		Outlier
IMGVR_UViG_3300010429_002283|3300010429|Ga0116241_10007118	preVC_80	Clustered	VC_80_0	12	0.7689	1	3.9053	0.7689	1
IMGVR_UViG_3300011169_000004|3300011169|Ga0136569_100324	preVC_337	Clustered	VC_337_0	16	0.9266	1	2.61393	0.9266	1
IMGVR_UViG_3300011169_000026|3300011169|Ga0136569_101552	preVC_32	Clustered	VC_32_0	17	0.1696	1	1.83554	0.1696	1
IMGVR_UViG_3300011169_000033|3300011169|Ga0136569_101482	preVC_54	Clustered	VC_54_0	81	0.7922	1	3.07097	0.7922	0.9985
IMGVR_UViG_3300011169_000048|3300011169|Ga0136569_101689	preVC_111	Clustered	VC_111_0	31	0.6677	1	1.03736	0.6677	1
IMGVR_UViG_3300011169_000058|3300011169|Ga0136569_101404	preVC_116	Clustered	VC_116_0	54	0.588	1	1.03892	0.588	1
IMGVR_UViG_3300011171_000023|3300011171|Ga0136580_100832	preVC_57	Clustered	VC_57_0	38	0.4211	1	1.60018	0.4211	1
IMGVR_UViG_3300011171_000024|3300011171|Ga0136580_101843	preVC_54	Clustered	VC_54_0	81	0.7922	1	3.07097	0.7922	0.9985
IMGVR_UViG_3300011171_000028|3300011171|Ga0136580_102282	preVC_116	Clustered	VC_116_0	54	0.588	1	1.03892	0.588	1
IMGVR_UViG_3300011171_000035|3300011171|Ga0136580_102327	preVC_111	Clustered	VC_111_0	31	0.6677	1	1.03736	0.6677	1
IMGVR_UViG_3300011177_000038|3300011177|Ga0136574_101918	preVC_116	Clustered	VC_116_0	54	0.588	1	1.03892	0.588	1
IMGVR_UViG_3300011177_000039|3300011177|Ga0136574_101659	preVC_54	Clustered	VC_54_0	81	0.7922	1	3.07097	0.7922	0.9985
IMGVR_UViG_3300011179_000043|3300011179|Ga0136579_101664	preVC_116	Clustered	VC_116_0	54	0.588	1	1.03892	0.588	1
IMGVR_UViG_3300011181_000084|3300011181|Ga0136607_1001975	preVC_116	Clustered	VC_116_0	54	0.588	1	1.03892	0.588	1
IMGVR_UViG_3300011181_000088|3300011181|Ga0136607_1001102	preVC_54	Clustered	VC_54_0	81	0.7922	1	3.07097	0.7922	0.9985
IMGVR_UViG_3300011185_000076|3300011185|Ga0136597_1001623	preVC_24	Clustered	VC_24_0	55	0.636	1	1.64453	0.636	1
IMGVR_UViG_3300011185_000088|3300011185|Ga0136597_1001934	preVC_116	Clustered	VC_116_0	54	0.588	1	1.03892	0.588	1
IMGVR_UViG_3300011185_000289|3300011185|Ga0136597_1003037		Outlier
IMGVR_UViG_3300011185_000313|3300011185|Ga0136597_1004514		Outlier
IMGVR_UViG_3300011187_000163|3300011187|Ga0136596_1001357	preVC_68	Clustered	VC_68_0	61	0.7596	1	1.40551	0.7596	1
IMGVR_UViG_3300011187_000962|3300011187|Ga0136596_1005383	preVC_407	Clustered	VC_407_0	10	1	0	0.575544	0	1
IMGVR_UViG_3300011189_000174|3300011189|Ga0136558_1003093	preVC_68	Clustered	VC_68_0	61	0.7596	1	1.40551	0.7596	1
IMGVR_UViG_3300011189_001051|3300011189|Ga0136558_1005564	preVC_114	Clustered	VC_114_0	37	0.446	1	1.14067	0.446	1
IMGVR_UViG_3300011268_000650|3300011268|Ga0151620_1004625		Outlier
IMGVR_UViG_3300011438_000020|3300011438|Ga0137451_1000045	preVC_408	Clustered	VC_408_0	4	1	0	0	0	1
IMGVR_UViG_3300011965_000002|3300011965|Ga0119875_100108	preVC_382	Clustered	VC_382_0	15	0.6951	1	3.95968	0.6951	1
IMGVR_UViG_3300011969_000001|3300011969|Ga0120166_1000038	preVC_278	Clustered	VC_278_0	4	0.9226	0.928571	4.99761	0.8567	1
IMGVR_UViG_3300011979_000236|3300011979|Ga0120379_1000514		Overlap (VC_103/VC_384)
IMGVR_UViG_3300011991_000005|3300011991|Ga0120153_1000127	preVC_278	Clustered	VC_278_0	4	0.9226	0.928571	4.99761	0.8567	1
IMGVR_UViG_3300012014_000008|3300012014|Ga0120159_1000838	preVC_278	Clustered	VC_278_0	4	0.9226	0.928571	4.99761	0.8567	1
IMGVR_UViG_3300012016_000039|3300012016|Ga0120387_1000813	preVC_196	Clustered	VC_196_0	9	0.7159	1	3.60066	0.7159	1
IMGVR_UViG_3300012025_000004|3300012025|Ga0136571_100865	preVC_54	Clustered	VC_54_0	81	0.7922	1	3.07097	0.7922	0.9985
IMGVR_UViG_3300012025_000039|3300012025|Ga0136571_101479	preVC_116	Clustered	VC_116_0	54	0.588	1	1.03892	0.588	1
IMGVR_UViG_3300012025_000045|3300012025|Ga0136571_102369	preVC_32	Clustered	VC_32_0	17	0.1696	1	1.83554	0.1696	1
IMGVR_UViG_3300012025_000055|3300012025|Ga0136571_102667	preVC_111	Clustered	VC_111_0	31	0.6677	1	1.03736	0.6677	1
IMGVR_UViG_3300012025_000058|3300012025|Ga0136571_101398	preVC_57	Clustered	VC_57_0	38	0.4211	1	1.60018	0.4211	1
IMGVR_UViG_3300012026_000063|3300012026|Ga0136576_1001812	preVC_116	Clustered	VC_116_0	54	0.588	1	1.03892	0.588	1
IMGVR_UViG_3300012027_000012|3300012027|Ga0136609_1000892	preVC_54	Clustered	VC_54_0	81	0.7922	1	3.07097	0.7922	0.9985
IMGVR_UViG_3300012027_000018|3300012027|Ga0136609_1001444	preVC_112	Clustered	VC_112_0	8	0.6436	0.999999	3.31431	0.6436	1
IMGVR_UViG_3300012027_000054|3300012027|Ga0136609_1001257	preVC_116	Clustered	VC_116_0	54	0.588	1	1.03892	0.588	1
IMGVR_UViG_3300012027_000055|3300012027|Ga0136609_1001954	preVC_111	Clustered	VC_111_0	31	0.6677	1	1.03736	0.6677	1
IMGVR_UViG_3300012027_000066|3300012027|Ga0136609_1001877	preVC_57	Clustered	VC_57_0	38	0.4211	1	1.60018	0.4211	1
IMGVR_UViG_3300012027_000070|3300012027|Ga0136609_1001865	preVC_32	Clustered	VC_32_0	17	0.1696	1	1.83554	0.1696	1
IMGVR_UViG_3300012028_000005|3300012028|Ga0136584_1000704	preVC_54	Clustered	VC_54_0	81	0.7922	1	3.07097	0.7922	0.9985
IMGVR_UViG_3300012028_000029|3300012028|Ga0136584_1000840	preVC_337	Clustered	VC_337_0	16	0.9266	1	2.61393	0.9266	1
IMGVR_UViG_3300012028_000034|3300012028|Ga0136584_1002097		Outlier
IMGVR_UViG_3300012029_000247|3300012029|Ga0136572_1002784	preVC_115	Clustered	VC_115_0	6	0.0746	0.999997	1.19663	0.0746	1
IMGVR_UViG_3300012029_000259|3300012029|Ga0136572_1002269	preVC_116	Clustered	VC_116_0	54	0.588	1	1.03892	0.588	1
IMGVR_UViG_3300012029_000291|3300012029|Ga0136572_1002696		Outlier
IMGVR_UViG_3300012029_000292|3300012029|Ga0136572_1003011	preVC_54	Clustered	VC_54_0	81	0.7922	1	3.07097	0.7922	0.9985
IMGVR_UViG_3300012033_000185|3300012033|Ga0136589_1004477		Outlier
IMGVR_UViG_3300012033_000218|3300012033|Ga0136589_1002741	preVC_114	Clustered	VC_114_0	37	0.446	1	1.14067	0.446	1
IMGVR_UViG_3300012033_000266|3300012033|Ga0136589_1005579	preVC_111	Clustered	VC_111_0	31	0.6677	1	1.03736	0.6677	1
IMGVR_UViG_3300012033_000329|3300012033|Ga0136589_1002711	preVC_68	Clustered	VC_68_0	61	0.7596	1	1.40551	0.7596	1
IMGVR_UViG_3300012041_000018|3300012041|Ga0137430_1000052	preVC_408	Clustered	VC_408_0	4	1	0	0	0	1
IMGVR_UViG_3300012103_000008|3300012103|Ga0136578_101240		Outlier
IMGVR_UViG_3300012103_000027|3300012103|Ga0136578_101593	preVC_116	Clustered	VC_116_0	54	0.588	1	1.03892	0.588	1
IMGVR_UViG_3300012103_000029|3300012103|Ga0136578_101298	preVC_57	Clustered	VC_57_0	38	0.4211	1	1.60018	0.4211	1
IMGVR_UViG_3300012103_000031|3300012103|Ga0136578_100880	preVC_54	Clustered	VC_54_0	81	0.7922	1	3.07097	0.7922	0.9985
IMGVR_UViG_3300012103_000046|3300012103|Ga0136578_101499	preVC_32	Clustered	VC_32_0	17	0.1696	1	1.83554	0.1696	1
IMGVR_UViG_3300012106_000035|3300012106|Ga0136575_102060	preVC_57	Clustered	VC_57_0	38	0.4211	1	1.60018	0.4211	1
IMGVR_UViG_3300012107_000003|3300012107|Ga0136568_1000198	preVC_54	Clustered	VC_54_0	81	0.7922	1	3.07097	0.7922	0.9985
IMGVR_UViG_3300012107_000027|3300012107|Ga0136568_1001665		Outlier
IMGVR_UViG_3300012107_000042|3300012107|Ga0136568_1001398	preVC_116	Clustered	VC_116_0	54	0.588	1	1.03892	0.588	1
IMGVR_UViG_3300012107_000049|3300012107|Ga0136568_1001785	preVC_111	Clustered	VC_111_0	31	0.6677	1	1.03736	0.6677	1
IMGVR_UViG_3300012108_000004|3300012108|Ga0136562_100705		Overlap (VC_23/VC_25)
IMGVR_UViG_3300012108_000030|3300012108|Ga0136562_103300	preVC_115	Clustered	VC_115_0	6	0.0746	0.999997	1.19663	0.0746	1
IMGVR_UViG_3300012108_000031|3300012108|Ga0136562_102192		Outlier
IMGVR_UViG_3300012108_000034|3300012108|Ga0136562_101489	preVC_54	Clustered	VC_54_0	81	0.7922	1	3.07097	0.7922	0.9985
IMGVR_UViG_3300012109_000029|3300012109|Ga0136583_1001220	preVC_116	Clustered	VC_116_0	54	0.588	1	1.03892	0.588	1
IMGVR_UViG_3300012109_000033|3300012109|Ga0136583_1001181	preVC_57	Clustered	VC_57_0	38	0.4211	1	1.60018	0.4211	1
IMGVR_UViG_3300012109_000038|3300012109|Ga0136583_1001464	preVC_54	Clustered	VC_54_0	81	0.7922	1	3.07097	0.7922	0.9985
IMGVR_UViG_3300012110_000005|3300012110|Ga0136593_1000728		Overlap (VC_23/VC_25)
IMGVR_UViG_3300012110_000007|3300012110|Ga0136593_1001069		Outlier
IMGVR_UViG_3300012110_000046|3300012110|Ga0136593_1001176	preVC_57	Clustered	VC_57_0	38	0.4211	1	1.60018	0.4211	1
IMGVR_UViG_3300012110_000048|3300012110|Ga0136593_1001591	preVC_116	Clustered	VC_116_0	54	0.588	1	1.03892	0.588	1
IMGVR_UViG_3300012110_000059|3300012110|Ga0136593_1001119	preVC_54	Clustered	VC_54_0	81	0.7922	1	3.07097	0.7922	0.9985
IMGVR_UViG_3300012111_000034|3300012111|Ga0136577_1001299	preVC_116	Clustered	VC_116_0	54	0.588	1	1.03892	0.588	1
IMGVR_UViG_3300012111_000042|3300012111|Ga0136577_1000855	preVC_57	Clustered	VC_57_0	38	0.4211	1	1.60018	0.4211	1
IMGVR_UViG_3300012111_000045|3300012111|Ga0136577_1002039	preVC_54	Clustered	VC_54_0	81	0.7922	1	3.07097	0.7922	0.9985
IMGVR_UViG_3300012114_000012|3300012114|Ga0136595_1000978	preVC_32	Clustered	VC_32_0	17	0.1696	1	1.83554	0.1696	1
IMGVR_UViG_3300012114_000026|3300012114|Ga0136595_1001488		Outlier
IMGVR_UViG_3300012114_000037|3300012114|Ga0136595_1001762	preVC_54	Clustered	VC_54_0	81	0.7922	1	3.07097	0.7922	0.9985
IMGVR_UViG_3300012115_000008|3300012115|Ga0136592_1000580	preVC_54	Clustered	VC_54_0	81	0.7922	1	3.07097	0.7922	0.9985
IMGVR_UViG_3300012115_000045|3300012115|Ga0136592_1001174	preVC_57	Clustered	VC_57_0	38	0.4211	1	1.60018	0.4211	1
IMGVR_UViG_3300012115_000053|3300012115|Ga0136592_1002209	preVC_407	Clustered	VC_407_0	10	1	0	0.575544	0	1
IMGVR_UViG_3300012115_000059|3300012115|Ga0136592_1001981	preVC_32	Clustered	VC_32_0	17	0.1696	1	1.83554	0.1696	1
IMGVR_UViG_3300012116_000043|3300012116|Ga0136581_1001571		Outlier
IMGVR_UViG_3300012116_000046|3300012116|Ga0136581_1001578	preVC_57	Clustered	VC_57_0	38	0.4211	1	1.60018	0.4211	1
IMGVR_UViG_3300012116_000058|3300012116|Ga0136581_1001304	preVC_54	Clustered	VC_54_0	81	0.7922	1	3.07097	0.7922	0.9985
IMGVR_UViG_3300012116_000060|3300012116|Ga0136581_1001975	preVC_116	Clustered	VC_116_0	54	0.588	1	1.03892	0.588	1
IMGVR_UViG_3300012118_000005|3300012118|Ga0136594_1000550	preVC_54	Clustered	VC_54_0	81	0.7922	1	3.07097	0.7922	0.9985
IMGVR_UViG_3300012118_000034|3300012118|Ga0136594_1001930		Outlier
IMGVR_UViG_3300012118_000042|3300012118|Ga0136594_1001543	preVC_116	Clustered	VC_116_0	54	0.588	1	1.03892	0.588	1
IMGVR_UViG_3300012121_000004|3300012121|Ga0136565_1000684	preVC_54	Clustered	VC_54_0	81	0.7922	1	3.07097	0.7922	0.9985
IMGVR_UViG_3300012121_000052|3300012121|Ga0136565_1002068	preVC_116	Clustered	VC_116_0	54	0.588	1	1.03892	0.588	1
IMGVR_UViG_3300012121_000054|3300012121|Ga0136565_1001097	preVC_57	Clustered	VC_57_0	38	0.4211	1	1.60018	0.4211	1
IMGVR_UViG_3300012121_000055|3300012121|Ga0136565_1002379	preVC_115	Clustered	VC_115_0	6	0.0746	0.999997	1.19663	0.0746	1
IMGVR_UViG_3300012121_000067|3300012121|Ga0136565_1002444	preVC_111	Clustered	VC_111_0	31	0.6677	1	1.03736	0.6677	1
IMGVR_UViG_3300012127_000058|3300012127|Ga0136608_1001342	preVC_54	Clustered	VC_54_0	81	0.7922	1	3.07097	0.7922	0.9985
IMGVR_UViG_3300012127_000059|3300012127|Ga0136608_1001459	preVC_57	Clustered	VC_57_0	38	0.4211	1	1.60018	0.4211	1
IMGVR_UViG_3300012127_000069|3300012127|Ga0136608_1001806	preVC_116	Clustered	VC_116_0	54	0.588	1	1.03892	0.588	1
IMGVR_UViG_3300012128_000118|3300012128|Ga0136582_1001913	preVC_116	Clustered	VC_116_0	54	0.588	1	1.03892	0.588	1
IMGVR_UViG_3300012145_000266|3300012145|Ga0136566_1002373	preVC_32	Clustered	VC_32_0	17	0.1696	1	1.83554	0.1696	1
IMGVR_UViG_3300012145_000321|3300012145|Ga0136566_1003016	preVC_54	Clustered	VC_54_0	81	0.7922	1	3.07097	0.7922	0.9985
IMGVR_UViG_3300012145_000324|3300012145|Ga0136566_1002897	preVC_116	Clustered	VC_116_0	54	0.588	1	1.03892	0.588	1
IMGVR_UViG_3300012170_000276|3300012170|Ga0136598_1003314		Outlier
IMGVR_UViG_3300012170_000334|3300012170|Ga0136598_1003794	preVC_114	Clustered	VC_114_0	37	0.446	1	1.14067	0.446	1
IMGVR_UViG_3300012170_000337|3300012170|Ga0136598_1004671		Overlap (VC_33/VC_34/VC_70/VC_71)
IMGVR_UViG_3300012178_000096|3300012178|Ga0136557_1003026	preVC_24	Clustered	VC_24_0	55	0.636	1	1.64453	0.636	1
IMGVR_UViG_3300012178_000547|3300012178|Ga0136557_1008058	preVC_116	Clustered	VC_116_0	54	0.588	1	1.03892	0.588	1
IMGVR_UViG_3300012182_000067|3300012182|Ga0136556_1001292		Overlap (VC_23/VC_25)
IMGVR_UViG_3300012211_000009|3300012211|Ga0137377_10000306		Singleton
IMGVR_UViG_3300012261_000001|3300012261|Ga0136563_100590		Overlap (VC_23/VC_25)
IMGVR_UViG_3300012261_000006|3300012261|Ga0136563_101164	preVC_116	Clustered	VC_116_0	54	0.588	1	1.03892	0.588	1
IMGVR_UViG_3300012261_000022|3300012261|Ga0136563_101903		Outlier
IMGVR_UViG_3300012261_000028|3300012261|Ga0136563_101523	preVC_54	Clustered	VC_54_0	81	0.7922	1	3.07097	0.7922	0.9985
IMGVR_UViG_3300012262_000009|3300012262|Ga0136606_1001293	preVC_32	Clustered	VC_32_0	17	0.1696	1	1.83554	0.1696	1
IMGVR_UViG_3300012262_000011|3300012262|Ga0136606_1001612		Outlier
IMGVR_UViG_3300012262_000052|3300012262|Ga0136606_1002175	preVC_114	Clustered	VC_114_0	37	0.446	1	1.14067	0.446	1
IMGVR_UViG_3300012262_000057|3300012262|Ga0136606_1001551	preVC_54	Clustered	VC_54_0	81	0.7922	1	3.07097	0.7922	0.9985
IMGVR_UViG_3300012265_000003|3300012265|Ga0136603_1000523	preVC_54	Clustered	VC_54_0	81	0.7922	1	3.07097	0.7922	0.9985
IMGVR_UViG_3300012265_000014|3300012265|Ga0136603_1001411	preVC_32	Clustered	VC_32_0	17	0.1696	1	1.83554	0.1696	1
IMGVR_UViG_3300012265_000040|3300012265|Ga0136603_1001110	preVC_57	Clustered	VC_57_0	38	0.4211	1	1.60018	0.4211	1
IMGVR_UViG_3300012265_000042|3300012265|Ga0136603_1001366	preVC_116	Clustered	VC_116_0	54	0.588	1	1.03892	0.588	1
IMGVR_UViG_3300012267_000100|3300012267|Ga0136591_1001045	preVC_24	Clustered	VC_24_0	55	0.636	1	1.64453	0.636	1
IMGVR_UViG_3300012267_000478|3300012267|Ga0136591_1000844	preVC_66	Clustered	VC_66_0	29	0.4063	1	3.46309	0.4063	0.9951
IMGVR_UViG_3300012267_000591|3300012267|Ga0136591_1003058	preVC_32	Clustered	VC_32_0	17	0.1696	1	1.83554	0.1696	1
IMGVR_UViG_3300012268_000145|3300012268|Ga0136590_1002617	preVC_116	Clustered	VC_116_0	54	0.588	1	1.03892	0.588	1
IMGVR_UViG_3300012268_000190|3300012268|Ga0136590_1003912	preVC_111	Clustered	VC_111_0	31	0.6677	1	1.03736	0.6677	1
IMGVR_UViG_3300012270_000069|3300012270|Ga0136604_1001361	preVC_54	Clustered	VC_54_0	81	0.7922	1	3.07097	0.7922	0.9985
IMGVR_UViG_3300012521_000014|3300012521|Ga0134099_1001488	preVC_0	Clustered	VC_0_0	18	0.893	1	4.04649	0.893	1
IMGVR_UViG_3300012521_000115|3300012521|Ga0134099_1004522	preVC_119	Clustered	VC_119_0	47	0.5622	1	4.20268	0.5622	0.9926
IMGVR_UViG_3300012881_000284|3300012881|Ga0079063_1046784	preVC_72	Clustered	VC_72_0	28	0.6674	1	1.96802	0.6674	1
IMGVR_UViG_3300012881_000357|3300012881|Ga0079063_1053687	preVC_121	Clustered	VC_121_0	12	0.5045	1	2.26462	0.5045	1
IMGVR_UViG_3300012886_000045|3300012886|Ga0160425_1001342	preVC_409	Clustered	VC_409_0	5	1	0	1.9851	0	1
IMGVR_UViG_3300012886_000447|3300012886|Ga0160425_1000150|367-21902		Overlap (VC_98/VC_100)
IMGVR_UViG_3300012949_000047|3300012949|Ga0153798_10005374	preVC_0	Clustered	VC_0_0	18	0.893	1	4.04649	0.893	1
IMGVR_UViG_3300012949_000292|3300012949|Ga0153798_10015793	preVC_119	Clustered	VC_119_0	47	0.5622	1	4.20268	0.5622	0.9926
IMGVR_UViG_3300012949_000357|3300012949|Ga0153798_10000641	preVC_74	Clustered	VC_74_0	4	0.1851	0.999973	4.44981	0.1851	1
IMGVR_UViG_3300012970_001250|3300012970|Ga0129338_1411939		Outlier
IMGVR_UViG_3300012973_000622|3300012973|Ga0123351_1000672	preVC_193	Clustered	VC_193_0	4	0.6718	0.999471	3.6329	0.6714	1
IMGVR_UViG_3300012974_000004|3300012974|Ga0123350_10000432	preVC_196	Clustered	VC_196_0	9	0.7159	1	3.60066	0.7159	1
IMGVR_UViG_3300012979_000013|3300012979|Ga0123348_10000283	preVC_196	Clustered	VC_196_0	9	0.7159	1	3.60066	0.7159	1
IMGVR_UViG_3300012983_000098|3300012983|Ga0123349_10000448	preVC_196	Clustered	VC_196_0	9	0.7159	1	3.60066	0.7159	1
IMGVR_UViG_3300012983_000214|3300012983|Ga0123349_10001220	preVC_193	Clustered	VC_193_0	4	0.6718	0.999471	3.6329	0.6714	1
IMGVR_UViG_3300012983_000893|3300012983|Ga0123349_10015667		Outlier
IMGVR_UViG_3300012983_001303|3300012983|Ga0123349_10010474	preVC_410	Clustered	VC_410_0	4	0.1948	0.173454	2.56276	0.0338	1
IMGVR_UViG_3300012983_002634|3300012983|Ga0123349_10021346		Outlier
IMGVR_UViG_3300012983_002739|3300012983|Ga0123349_10008763		Outlier
IMGVR_UViG_3300012992_000464|3300012992|Ga0157150_1000025	preVC_183	Clustered	VC_183_0	5	0.2014	1	3.68418	0.2014	1
IMGVR_UViG_3300013010_003179|3300013010|Ga0129327_10013938		Outlier
IMGVR_UViG_3300013099_000017|3300013099|Ga0164315_10000001		Outlier
IMGVR_UViG_3300013103_000024|3300013103|Ga0164318_10000205		Singleton
IMGVR_UViG_3300013103_000050|3300013103|Ga0164318_10000680		Overlap (VC_239/VC_241)
IMGVR_UViG_3300013103_001293|3300013103|Ga0164318_10038611	preVC_325	Clustered	VC_325_0	3	0.4442	0.904762	3.14466	0.4019	1
IMGVR_UViG_3300013383_000029|3300013383|Ga0116616_1000071	preVC_415	Clustered	VC_415_0	4	0.8359	0.999334	6.12568	0.8353	1
IMGVR_UViG_3300013426_000003|3300013426|Ga0116649_1000043	preVC_415	Clustered	VC_415_0	4	0.8359	0.999334	6.12568	0.8353	1
IMGVR_UViG_3300013902_000028|3300013902|Ga0116620_1000221	preVC_415	Clustered	VC_415_0	4	0.8359	0.999334	6.12568	0.8353	1
IMGVR_UViG_3300013940_000139|3300013940|Ga0117807_1000066|22095-39465		Outlier
IMGVR_UViG_3300013940_000141|3300013940|Ga0117807_1000296|3558-22232		Outlier
IMGVR_UViG_3300013947_000684|3300013947|Ga0116653_1001934		Outlier
IMGVR_UViG_3300014028_000007|3300014028|Ga0117810_1000126	preVC_140	Clustered	VC_140_0	15	0.6138	1	4.28693	0.6138	1
IMGVR_UViG_3300014028_000103|3300014028|Ga0117810_1000271		Outlier
IMGVR_UViG_3300014028_000116|3300014028|Ga0117810_1001448		Outlier
IMGVR_UViG_3300014039_000036|3300014039|Ga0116646_1000117		Outlier
IMGVR_UViG_3300014039_000069|3300014039|Ga0116646_1000482		Outlier
IMGVR_UViG_3300014040_000006|3300014040|Ga0117811_1000275		Outlier
IMGVR_UViG_3300014040_000172|3300014040|Ga0117811_1002972		Outlier
IMGVR_UViG_3300014043_000045|3300014043|Ga0120385_1000840	preVC_196	Clustered	VC_196_0	9	0.7159	1	3.60066	0.7159	1
IMGVR_UViG_3300014043_000446|3300014043|Ga0120385_1001598		Outlier
IMGVR_UViG_3300014057_000090|3300014057|Ga0120384_1004509		Outlier
IMGVR_UViG_3300014057_000527|3300014057|Ga0120384_1005514		Outlier
IMGVR_UViG_3300014060_000055|3300014060|Ga0119967_10005112	preVC_192	Clustered	VC_192_0	13	1	0	1.99433	0	1
IMGVR_UViG_3300014203_000140|3300014203|Ga0172378_10001302	preVC_120	Clustered	VC_120_0	5	0.1493	0.999968	8.01217	0.1493	0.8
IMGVR_UViG_3300014203_001269|3300014203|Ga0172378_10041409		Overlap (VC_170/VC_171)
IMGVR_UViG_3300014203_001741|3300014203|Ga0172378_10023804	preVC_309	Clustered	VC_309_0	15	0.6445	1	2.27551	0.6445	1
IMGVR_UViG_3300014204_000586|3300014204|Ga0172381_10001414		Overlap (VC_125/VC_158/VC_161)
IMGVR_UViG_3300014204_002943|3300014204|Ga0172381_10011511		Outlier
IMGVR_UViG_3300014204_003600|3300014204|Ga0172381_10030373	preVC_332	Clustered	VC_332_0	3	0.1919	0.929125	4.37851	0.1783	1
IMGVR_UViG_3300014204_005283|3300014204|Ga0172381_10005530		Overlap (VC_121/VC_125/VC_157)
IMGVR_UViG_3300014204_009622|3300014204|Ga0172381_10035782		Singleton
IMGVR_UViG_3300014206_000926|3300014206|Ga0172377_10033611		Singleton
IMGVR_UViG_3300014206_001213|3300014206|Ga0172377_10015878		Overlap (VC_121/VC_125/VC_157/VC_158)
IMGVR_UViG_3300014206_002425|3300014206|Ga0172377_10004136		Overlap (VC_125/VC_158/VC_161)
IMGVR_UViG_3300014206_002710|3300014206|Ga0172377_10035677		Outlier
IMGVR_UViG_3300014206_003187|3300014206|Ga0172377_10041115	preVC_384	Clustered	VC_384_0	6	0.5201	1	2.918	0.5201	1
IMGVR_UViG_3300014206_003478|3300014206|Ga0172377_10039935	preVC_181	Clustered	VC_181_0	7	0.2516	1	3.88531	0.2516	1
IMGVR_UViG_3300014502_000179|3300014502|Ga0182021_10065809	preVC_270	Clustered	VC_270_0	4	0.79	0.999121	3.03189	0.7893	1
IMGVR_UViG_3300014555_000025|3300014555|Ga0134422_100688		Overlap (VC_254/VC_256)
IMGVR_UViG_3300014757_000015|3300014757|Ga0134375_100603		Overlap (VC_254/VC_256)
IMGVR_UViG_3300014798_000055|3300014798|Ga0134382_1001390		Overlap (VC_257/VC_341)
IMGVR_UViG_3300014824_000166|3300014824|Ga0134492_1010276	preVC_254	Clustered	VC_254_0	8	0.1975	1	1.78019	0.1975	1
IMGVR_UViG_3300014826_000237|3300014826|Ga0120386_1000304	preVC_196	Clustered	VC_196_0	9	0.7159	1	3.60066	0.7159	1
IMGVR_UViG_3300014827_000006|3300014827|Ga0120171_1000332	preVC_278	Clustered	VC_278_0	4	0.9226	0.928571	4.99761	0.8567	1
IMGVR_UViG_3300014839_000116|3300014839|Ga0182027_10036198	preVC_270	Clustered	VC_270_0	4	0.79	0.999121	3.03189	0.7893	1
IMGVR_UViG_3300014886_000025|3300014886|Ga0180300_10005463	preVC_65	Clustered	VC_65_0	6	0.1705	0.999966	3.34258	0.1705	1
IMGVR_UViG_3300014886_000026|3300014886|Ga0180300_10000018	preVC_417	Clustered	VC_417_0	3	0.9547	0.9	2.1044	0.8592	1
IMGVR_UViG_3300014886_000154|3300014886|Ga0180300_10006242	preVC_321	Clustered	VC_321_0	11	0.9778	1	3.86217	0.9778	1
IMGVR_UViG_3300014887_000046|3300014887|Ga0180302_10002082		Outlier
IMGVR_UViG_3300014911_000006|3300014911|Ga0180301_10000105	preVC_417	Clustered	VC_417_0	3	0.9547	0.9	2.1044	0.8592	1
IMGVR_UViG_3300014911_000041|3300014911|Ga0180301_10001696		Outlier
IMGVR_UViG_3300014913_000087|3300014913|Ga0164310_10000443	preVC_419	Clustered	VC_419_0	2	0.9801	0	1.73205	0	1
IMGVR_UViG_3300014913_000224|3300014913|Ga0164310_10005401	preVC_321	Clustered	VC_321_0	11	0.9778	1	3.86217	0.9778	1
IMGVR_UViG_3300014914_000044|3300014914|Ga0164311_10000245		Overlap (VC_237/VC_241)
IMGVR_UViG_3300014914_000369|3300014914|Ga0164311_10000816	preVC_419	Clustered	VC_419_0	2	0.9801	0	1.73205	0	1
IMGVR_UViG_3300014914_000538|3300014914|Ga0164311_10000201		Outlier
IMGVR_UViG_3300014934_000024|3300014934|Ga0169773_101770		Singleton
IMGVR_UViG_3300014934_000033|3300014934|Ga0169773_102061		Outlier
IMGVR_UViG_3300014934_000039|3300014934|Ga0169773_100933	preVC_361	Clustered	VC_361_0	3	0.8453	0	1.79411	0	1
IMGVR_UViG_3300015214_000632|3300015214|Ga0172382_10030881	preVC_269	Clustered	VC_269_0	33	0.7854	1	2.67692	0.7854	1
IMGVR_UViG_3300015214_001506|3300015214|Ga0172382_10047761		Singleton
IMGVR_UViG_3300015214_001681|3300015214|Ga0172382_10015897	preVC_119	Clustered	VC_119_0	47	0.5622	1	4.20268	0.5622	0.9926
IMGVR_UViG_3300015605_000092|3300015605|Ga0182409_138045	preVC_261	Clustered	VC_261_0	29	0.3497	1	3.01489	0.3497	1
IMGVR_UViG_3300016263_000587|3300016263|Ga0185526_106492	preVC_359	Clustered	VC_359_0	4	0.6964	0.999036	1.80278	0.6957	1
IMGVR_UViG_3300016457_001358|3300016457|Ga0186713_116300		Singleton
IMGVR_UViG_3300016719_000826|3300016719|Ga0186816_102945		Singleton
IMGVR_UViG_3300016738_000364|3300016738|Ga0183096_1000019|173370-216537	preVC_174	Clustered	VC_174_0	3	0.7316	0.99388	0	0.7272	1
IMGVR_UViG_3300016738_000390|3300016738|Ga0183096_1000003|783615-816726		Overlap (VC_97/VC_98/VC_100)
IMGVR_UViG_3300017469_000123|3300017469|Ga0187308_13741	preVC_175	Clustered	VC_175_0	19	0.6528	1	3.45629	0.6528	1
IMGVR_UViG_3300017469_000161|3300017469|Ga0187308_12642	preVC_15	Clustered	VC_15_0	23	0.6389	1	4.52382	0.6389	1
IMGVR_UViG_3300017593_000998|3300017593|Ga0187538_134041	preVC_420	Clustered	VC_420_0	2	1	0	2.82843	0	1
IMGVR_UViG_3300017593_001977|3300017593|Ga0187538_145027		Outlier
IMGVR_UViG_3300017642_000002|3300017642|Ga0183098_10710	preVC_409	Clustered	VC_409_0	5	1	0	1.9851	0	1
IMGVR_UViG_3300017642_000029|3300017642|Ga0183098_10003|2128833-2161944		Overlap (VC_97/VC_98/VC_100)
IMGVR_UViG_3300017643_000016|3300017643|Ga0183097_10808	preVC_409	Clustered	VC_409_0	5	1	0	1.9851	0	1
IMGVR_UViG_3300017643_000025|3300017643|Ga0183097_10013|783830-816941		Overlap (VC_97/VC_98/VC_100)
IMGVR_UViG_3300017696_000148|3300017696|Ga0187310_15347	preVC_175	Clustered	VC_175_0	19	0.6528	1	3.45629	0.6528	1
IMGVR_UViG_3300017703_000628|3300017703|Ga0181367_1001014	preVC_211	Clustered	VC_211_0	78	0.8754	1	2.12909	0.8754	1
IMGVR_UViG_3300017703_000634|3300017703|Ga0181367_1000224	preVC_246	Clustered	VC_246_0	2	0.0377	0.106451	3.31662	0.004	1
IMGVR_UViG_3300017703_000669|3300017703|Ga0181367_1001023	preVC_238	Clustered	VC_238_0	59	0.7289	1	1.84104	0.7289	1
IMGVR_UViG_3300017704_000089|3300017704|Ga0181371_1000092	preVC_212	Clustered	VC_212_0	33	0.545	1	2.68316	0.545	1
IMGVR_UViG_3300017704_000350|3300017704|Ga0181371_1000164	preVC_211	Clustered	VC_211_0	78	0.8754	1	2.12909	0.8754	1
IMGVR_UViG_3300017704_000560|3300017704|Ga0181371_1001851	preVC_238	Clustered	VC_238_0	59	0.7289	1	1.84104	0.7289	1
IMGVR_UViG_3300017708_001980|3300017708|Ga0181369_1003067		Outlier
IMGVR_UViG_3300017713_000356|3300017713|Ga0181391_1000482		Overlap (VC_240/VC_250)
IMGVR_UViG_3300017718_000388|3300017718|Ga0181375_1000199	preVC_212	Clustered	VC_212_0	33	0.545	1	2.68316	0.545	1
IMGVR_UViG_3300017718_000419|3300017718|Ga0181375_1000515	preVC_238	Clustered	VC_238_0	59	0.7289	1	1.84104	0.7289	1
IMGVR_UViG_3300017718_000616|3300017718|Ga0181375_1000444	preVC_236	Clustered	VC_236_0	46	0.4989	1	2.11997	0.4989	1
IMGVR_UViG_3300017720_000839|3300017720|Ga0181383_1002166		Overlap (VC_240/VC_250)
IMGVR_UViG_3300017728_003990|3300017728|Ga0181419_1002979	preVC_249	Clustered	VC_249_0	6	0.1104	1	0.333333	0.1104	1
IMGVR_UViG_3300017730_001062|3300017730|Ga0181417_1002618	preVC_249	Clustered	VC_249_0	6	0.1104	1	0.333333	0.1104	1
IMGVR_UViG_3300017737_000031|3300017737|Ga0187218_1000035		Overlap (VC_240/VC_250)
IMGVR_UViG_3300017746_000056|3300017746|Ga0181389_1000068		Overlap (VC_240/VC_250)
IMGVR_UViG_3300017768_001028|3300017768|Ga0187220_1002534		Overlap (VC_240/VC_250)
IMGVR_UViG_3300017773_000054|3300017773|Ga0181386_1000067		Overlap (VC_240/VC_250)
IMGVR_UViG_3300017775_001036|3300017775|Ga0181432_1000636		Outlier
IMGVR_UViG_3300017776_002132|3300017776|Ga0181394_1005487	preVC_249	Clustered	VC_249_0	6	0.1104	1	0.333333	0.1104	1
IMGVR_UViG_3300017814_000109|3300017814|Ga0183095_10010|96974-130085		Overlap (VC_97/VC_98/VC_100)
IMGVR_UViG_3300017922_000005|3300017922|Ga0182238_1000047	preVC_346	Clustered	VC_346_0	9	0.6025	1	2.1364	0.6025	1
IMGVR_UViG_3300017929_000282|3300017929|Ga0187849_1005828		Outlier
IMGVR_UViG_3300017929_000341|3300017929|Ga0187849_1005529		Outlier
IMGVR_UViG_3300017938_000035|3300017938|Ga0187854_10001137	preVC_85	Clustered	VC_85_0	20	0.6493	1	1.91144	0.6493	1
IMGVR_UViG_3300017941_000032|3300017941|Ga0187850_10001239	preVC_85	Clustered	VC_85_0	20	0.6493	1	1.91144	0.6493	1
IMGVR_UViG_3300017941_000245|3300017941|Ga0187850_10007135		Singleton
IMGVR_UViG_3300017941_000401|3300017941|Ga0187850_10000830|12835-37598	preVC_86	Clustered	VC_86_0	12	0.3666	1	1.43788	0.3666	1
IMGVR_UViG_3300017949_000453|3300017949|Ga0181584_10006460		Overlap (VC_335/VC_336)
IMGVR_UViG_3300017949_000611|3300017949|Ga0181584_10009528	preVC_344	Clustered	VC_344_0	12	0.621	1	1.44689	0.621	1
IMGVR_UViG_3300017956_000611|3300017956|Ga0181580_10004958		Overlap (VC_335/VC_336)
IMGVR_UViG_3300017956_000651|3300017956|Ga0181580_10005332	preVC_352	Clustered	VC_352_0	16	0.9476	1	1.2891	0.9476	1
IMGVR_UViG_3300017956_001069|3300017956|Ga0181580_10011034	preVC_344	Clustered	VC_344_0	12	0.621	1	1.44689	0.621	1
IMGVR_UViG_3300017956_004020|3300017956|Ga0181580_10024995		Singleton
IMGVR_UViG_3300017958_000052|3300017958|Ga0181582_10000561		Overlap (VC_336/VC_345)
IMGVR_UViG_3300017962_000240|3300017962|Ga0181581_10001921		Overlap (VC_335/VC_336)
IMGVR_UViG_3300017962_000452|3300017962|Ga0181581_10004220	preVC_248	Clustered	VC_248_0	3	0.4859	0.994721	2.09868	0.4834	1
IMGVR_UViG_3300017962_000675|3300017962|Ga0181581_10006865	preVC_344	Clustered	VC_344_0	12	0.621	1	1.44689	0.621	1
IMGVR_UViG_3300017964_000438|3300017964|Ga0181589_10006413		Overlap (VC_335/VC_336)
IMGVR_UViG_3300017964_002499|3300017964|Ga0181589_10031387	preVC_344	Clustered	VC_344_0	12	0.621	1	1.44689	0.621	1
IMGVR_UViG_3300017967_000285|3300017967|Ga0181590_10001377		Overlap (VC_336/VC_345)
IMGVR_UViG_3300017967_009156|3300017967|Ga0181590_10004383	preVC_352	Clustered	VC_352_0	16	0.9476	1	1.2891	0.9476	1
IMGVR_UViG_3300017968_000581|3300017968|Ga0181587_10010865	preVC_344	Clustered	VC_344_0	12	0.621	1	1.44689	0.621	1
IMGVR_UViG_3300017969_005246|3300017969|Ga0181585_10024835	preVC_344	Clustered	VC_344_0	12	0.621	1	1.44689	0.621	1
IMGVR_UViG_3300017971_001682|3300017971|Ga0180438_10039723		Singleton
IMGVR_UViG_3300017991_000003|3300017991|Ga0180434_10000034	preVC_422	Clustered	VC_422_0	2	1	0	3	0	1
IMGVR_UViG_3300017996_000021|3300017996|Ga0187891_1001277	preVC_376	Clustered	VC_376_0	8	0.817	1	3.27188	0.817	1
IMGVR_UViG_3300017998_000025|3300017998|Ga0187870_1000967	preVC_85	Clustered	VC_85_0	20	0.6493	1	1.91144	0.6493	1
IMGVR_UViG_3300017998_000320|3300017998|Ga0187870_1000075|95899-118020	preVC_86	Clustered	VC_86_0	12	0.3666	1	1.43788	0.3666	1
IMGVR_UViG_3300018004_000095|3300018004|Ga0187865_1011040	preVC_423	Clustered	VC_423_0	3	0.4275	0.721143	1.13807	0.3083	1
IMGVR_UViG_3300018004_000417|3300018004|Ga0187865_1007432		Outlier
IMGVR_UViG_3300018005_000043|3300018005|Ga0187878_1001117	preVC_85	Clustered	VC_85_0	20	0.6493	1	1.91144	0.6493	1
IMGVR_UViG_3300018005_000153|3300018005|Ga0187878_1000615	preVC_425	Clustered	VC_425_0	16	0.895	1	4.53109	0.895	0.975
IMGVR_UViG_3300018005_000175|3300018005|Ga0187878_1007914	preVC_424	Clustered	VC_424_0	5	0.855	0.996032	1.37067	0.8516	1
IMGVR_UViG_3300018013_000022|3300018013|Ga0187873_1000731	preVC_373	Clustered	VC_373_0	10	0.5955	1	4.32032	0.5955	1
IMGVR_UViG_3300018013_000024|3300018013|Ga0187873_1000832	preVC_85	Clustered	VC_85_0	20	0.6493	1	1.91144	0.6493	1
IMGVR_UViG_3300018013_000167|3300018013|Ga0187873_1006020		Outlier
IMGVR_UViG_3300018014_000082|3300018014|Ga0187860_1012183	preVC_424	Clustered	VC_424_0	5	0.855	0.996032	1.37067	0.8516	1
IMGVR_UViG_3300018015_000027|3300018015|Ga0187866_1001013	preVC_85	Clustered	VC_85_0	20	0.6493	1	1.91144	0.6493	1
IMGVR_UViG_3300018015_000429|3300018015|Ga0187866_1000664|12835-37642	preVC_86	Clustered	VC_86_0	12	0.3666	1	1.43788	0.3666	1
IMGVR_UViG_3300018017_000105|3300018017|Ga0187872_10005062	preVC_376	Clustered	VC_376_0	8	0.817	1	3.27188	0.817	1
IMGVR_UViG_3300018018_000347|3300018018|Ga0187886_1004331		Singleton
IMGVR_UViG_3300018019_000158|3300018019|Ga0187874_10002887	preVC_372	Clustered	VC_372_0	10	0.7519	1	2.69116	0.7519	1
IMGVR_UViG_3300018019_000213|3300018019|Ga0187874_10007822	preVC_377	Clustered	VC_377_0	5	1	0	3.38837	0	1
IMGVR_UViG_3300018019_000438|3300018019|Ga0187874_10000911	preVC_376	Clustered	VC_376_0	8	0.817	1	3.27188	0.817	1
IMGVR_UViG_3300018020_000026|3300018020|Ga0187861_10001223	preVC_85	Clustered	VC_85_0	20	0.6493	1	1.91144	0.6493	1
IMGVR_UViG_3300018020_000459|3300018020|Ga0187861_10000003|146195-168316	preVC_86	Clustered	VC_86_0	12	0.3666	1	1.43788	0.3666	1
IMGVR_UViG_3300018021_000021|3300018021|Ga0187882_1001179	preVC_85	Clustered	VC_85_0	20	0.6493	1	1.91144	0.6493	1
IMGVR_UViG_3300018023_000184|3300018023|Ga0187889_10005775	preVC_376	Clustered	VC_376_0	8	0.817	1	3.27188	0.817	1
IMGVR_UViG_3300018024_000012|3300018024|Ga0187881_10000778	preVC_85	Clustered	VC_85_0	20	0.6493	1	1.91144	0.6493	1
IMGVR_UViG_3300018025_000052|3300018025|Ga0187885_10001080	preVC_425	Clustered	VC_425_0	16	0.895	1	4.53109	0.895	0.975
IMGVR_UViG_3300018026_000099|3300018026|Ga0187857_10006354	preVC_372	Clustered	VC_372_0	10	0.7519	1	2.69116	0.7519	1
IMGVR_UViG_3300018039_000141|3300018039|Ga0181579_10005318	preVC_344	Clustered	VC_344_0	12	0.621	1	1.44689	0.621	1
IMGVR_UViG_3300018040_000158|3300018040|Ga0187862_10005684	preVC_373	Clustered	VC_373_0	10	0.5955	1	4.32032	0.5955	1
IMGVR_UViG_3300018057_000171|3300018057|Ga0187858_10015422	preVC_424	Clustered	VC_424_0	5	0.855	0.996032	1.37067	0.8516	1
IMGVR_UViG_3300018069_000018|3300018069|Ga0192660_11838		Overlap (VC_22/VC_23/VC_25)
IMGVR_UViG_3300018069_000019|3300018069|Ga0192660_11112		Overlap (VC_22/VC_23/VC_25)
IMGVR_UViG_3300018080_003942|3300018080|Ga0180433_10000269	preVC_422	Clustered	VC_422_0	2	1	0	3	0	1
IMGVR_UViG_3300018407_000018|3300018407|Ga0187900_1000580	preVC_99	Clustered	VC_99_0	21	0.1639	1	6.43326	0.1639	1
IMGVR_UViG_3300018411_000028|3300018411|Ga0194137_10000078	preVC_426	Clustered	VC_426_0	2	0.5778	0.714286	0	0.4127	1
IMGVR_UViG_3300018412_000002|3300018412|Ga0194136_1000079	preVC_426	Clustered	VC_426_0	2	0.5778	0.714286	0	0.4127	1
IMGVR_UViG_3300018421_001199|3300018421|Ga0181592_10007260	preVC_334	Clustered	VC_334_0	3	0.0342	0.903109	2.27614	0.0309	1
IMGVR_UViG_3300018421_004098|3300018421|Ga0181592_10031451	preVC_428	Clustered	VC_428_0	2	1	0	0	0	1
IMGVR_UViG_3300018421_007403|3300018421|Ga0181592_10010808	preVC_248	Clustered	VC_248_0	3	0.4859	0.994721	2.09868	0.4834	1
IMGVR_UViG_3300018421_007645|3300018421|Ga0181592_10024837	preVC_344	Clustered	VC_344_0	12	0.621	1	1.44689	0.621	1
IMGVR_UViG_3300018421_009652|3300018421|Ga0181592_10003668	preVC_352	Clustered	VC_352_0	16	0.9476	1	1.2891	0.9476	1
IMGVR_UViG_3300018423_001932|3300018423|Ga0181593_10015958	preVC_248	Clustered	VC_248_0	3	0.4859	0.994721	2.09868	0.4834	1
IMGVR_UViG_3300018423_002018|3300018423|Ga0181593_10028384	preVC_344	Clustered	VC_344_0	12	0.621	1	1.44689	0.621	1
IMGVR_UViG_3300018424_001842|3300018424|Ga0181591_10013062	preVC_344	Clustered	VC_344_0	12	0.621	1	1.44689	0.621	1
IMGVR_UViG_3300018424_003455|3300018424|Ga0181591_10026457	preVC_428	Clustered	VC_428_0	2	1	0	0	0	1
IMGVR_UViG_3300018424_003621|3300018424|Ga0181591_10032406		Singleton
IMGVR_UViG_3300018424_010390|3300018424|Ga0181591_10003635	preVC_352	Clustered	VC_352_0	16	0.9476	1	1.2891	0.9476	1
IMGVR_UViG_3300018428_003431|3300018428|Ga0181568_10007993	preVC_429	Clustered	VC_429_0	2	1	0	0	0	1
IMGVR_UViG_3300018430_001659|3300018430|Ga0187902_10022648		Outlier
IMGVR_UViG_3300018475_002962|3300018475|Ga0187907_10108727	preVC_165	Clustered	VC_165_0	7	0.7037	1	1.43107	0.7037	1
IMGVR_UViG_3300019218_000286|3300019218|Ga0179954_1018207		Outlier
IMGVR_UViG_3300019227_000369|3300019227|Ga0179956_1086322		Outlier
IMGVR_UViG_3300019235_000427|3300019235|Ga0179952_1234445	preVC_382	Clustered	VC_382_0	15	0.6951	1	3.95968	0.6951	1
IMGVR_UViG_3300019237_000422|3300019237|Ga0180028_1025317	preVC_342	Clustered	VC_342_0	7	0.7742	1	1.04996	0.7742	1
IMGVR_UViG_3300019374_000049|3300019374|Ga0187897_1001602	preVC_99	Clustered	VC_99_0	21	0.1639	1	6.43326	0.1639	1
IMGVR_UViG_3300019374_000237|3300019374|Ga0187897_1002957	preVC_165	Clustered	VC_165_0	7	0.7037	1	1.43107	0.7037	1
IMGVR_UViG_3300019375_000023|3300019375|Ga0187898_1000491	preVC_99	Clustered	VC_99_0	21	0.1639	1	6.43326	0.1639	1
IMGVR_UViG_3300019375_000128|3300019375|Ga0187898_1006795	preVC_430	Clustered	VC_430_0	2	0.2362	0.777778	1.41421	0.1837	1
IMGVR_UViG_3300019375_000224|3300019375|Ga0187898_1003537		Outlier
IMGVR_UViG_3300019376_000077|3300019376|Ga0187899_10002505	preVC_99	Clustered	VC_99_0	21	0.1639	1	6.43326	0.1639	1
IMGVR_UViG_3300019376_000113|3300019376|Ga0187899_10004282		Outlier
IMGVR_UViG_3300019378_001956|3300019378|Ga0187901_10003098	preVC_99	Clustered	VC_99_0	21	0.1639	1	6.43326	0.1639	1
IMGVR_UViG_3300019765_000336|3300019765|Ga0194024_1002176		Outlier
IMGVR_UViG_3300019876_000003|3300019876|Ga0193703_1000005	preVC_408	Clustered	VC_408_0	4	1	0	0	0	1
IMGVR_UViG_3300019926_000031|3300019926|Ga0207284_1000010		Overlap (VC_39/VC_59)
IMGVR_UViG_3300020032_000020|3300020032|Ga0182240_100332	preVC_220	Clustered	VC_220_0	5	0.9114	0.818182	5.56446	0.7457	1
IMGVR_UViG_3300020040_000851|3300020040|Ga0206649_100059		Singleton
IMGVR_UViG_3300020079_000518|3300020079|Ga0187906_1000066|64166-97042	preVC_99	Clustered	VC_99_0	21	0.1639	1	6.43326	0.1639	1
IMGVR_UViG_3300020083_001453|3300020083|Ga0194111_10003493	preVC_431	Clustered	VC_431_0	3	1	0	2.66357	0	1
IMGVR_UViG_3300020111_000086|3300020111|Ga0211716_1001397	preVC_119	Clustered	VC_119_0	47	0.5622	1	4.20268	0.5622	0.9926
IMGVR_UViG_3300020139_000057|3300020139|Ga0197143_1001493	preVC_326	Clustered	VC_326_0	6	0.9936	0.99957	1.21024	0.9931	1
IMGVR_UViG_3300020165_000035|3300020165|Ga0206125_10000615	preVC_238	Clustered	VC_238_0	59	0.7289	1	1.84104	0.7289	1
IMGVR_UViG_3300020166_000049|3300020166|Ga0206128_1000618	preVC_421	Clustered	VC_421_0	2	0.5907	0.89545	0	0.5289	1
IMGVR_UViG_3300020185_000107|3300020185|Ga0206131_10000869	preVC_421	Clustered	VC_421_0	2	0.5907	0.89545	0	0.5289	1
IMGVR_UViG_3300020189_000365|3300020189|Ga0181578_10008130	preVC_344	Clustered	VC_344_0	12	0.621	1	1.44689	0.621	1
IMGVR_UViG_3300020189_000972|3300020189|Ga0181578_10026201	preVC_334	Clustered	VC_334_0	3	0.0342	0.903109	2.27614	0.0309	1
IMGVR_UViG_3300020198_000295|3300020198|Ga0194120_10011845	preVC_431	Clustered	VC_431_0	3	1	0	2.66357	0	1
IMGVR_UViG_3300020200_001802|3300020200|Ga0194121_10014685		Singleton
IMGVR_UViG_3300020248_000137|3300020248|Ga0211584_1000488	preVC_188	Clustered	VC_188_0	20	0.9275	1	3.11822	0.9275	1
IMGVR_UViG_3300020255_000046|3300020255|Ga0211586_1000392	preVC_188	Clustered	VC_188_0	20	0.9275	1	3.11822	0.9275	1
IMGVR_UViG_3300020255_000249|3300020255|Ga0211586_1002126	preVC_187	Clustered	VC_187_0	6	0.9411	0.999871	1.9936	0.941	1
IMGVR_UViG_3300020262_000076|3300020262|Ga0211537_1000627	preVC_212	Clustered	VC_212_0	33	0.545	1	2.68316	0.545	1
IMGVR_UViG_3300020262_000098|3300020262|Ga0211537_1004268		Outlier
IMGVR_UViG_3300020264_000538|3300020264|Ga0211526_1001154	preVC_287	Clustered	VC_287_0	7	0.5701	1	1.6928	0.5701	1
IMGVR_UViG_3300020266_000071|3300020266|Ga0211519_1001750	preVC_287	Clustered	VC_287_0	7	0.5701	1	1.6928	0.5701	1
IMGVR_UViG_3300020269_000026|3300020269|Ga0211484_1000060	preVC_188	Clustered	VC_188_0	20	0.9275	1	3.11822	0.9275	1
IMGVR_UViG_3300020272_000012|3300020272|Ga0211566_1001629	preVC_212	Clustered	VC_212_0	33	0.545	1	2.68316	0.545	1
IMGVR_UViG_3300020272_000028|3300020272|Ga0211566_1002906	preVC_211	Clustered	VC_211_0	78	0.8754	1	2.12909	0.8754	1
IMGVR_UViG_3300020272_000032|3300020272|Ga0211566_1000086	preVC_129	Clustered	VC_129_0	35	0.4823	1	4.5389	0.4823	1
IMGVR_UViG_3300020275_000012|3300020275|Ga0211562_1002982		Outlier
IMGVR_UViG_3300020275_000022|3300020275|Ga0211562_1002680	preVC_211	Clustered	VC_211_0	78	0.8754	1	2.12909	0.8754	1
IMGVR_UViG_3300020275_000035|3300020275|Ga0211562_1000777		Outlier
IMGVR_UViG_3300020277_000022|3300020277|Ga0211568_1000925		Outlier
IMGVR_UViG_3300020291_000010|3300020291|Ga0211524_1001873	preVC_238	Clustered	VC_238_0	59	0.7289	1	1.84104	0.7289	1
IMGVR_UViG_3300020291_000017|3300020291|Ga0211524_1000710	preVC_212	Clustered	VC_212_0	33	0.545	1	2.68316	0.545	1
IMGVR_UViG_3300020295_000083|3300020295|Ga0211530_1001045|1789-10306	preVC_211	Clustered	VC_211_0	78	0.8754	1	2.12909	0.8754	1
IMGVR_UViG_3300020312_000067|3300020312|Ga0211542_1000909	preVC_187	Clustered	VC_187_0	6	0.9411	0.999871	1.9936	0.941	1
IMGVR_UViG_3300020321_000018|3300020321|Ga0211560_1003119	preVC_211	Clustered	VC_211_0	78	0.8754	1	2.12909	0.8754	1
IMGVR_UViG_3300020321_000024|3300020321|Ga0211560_1001267		Outlier
IMGVR_UViG_3300020322_000008|3300020322|Ga0211563_1002873	preVC_238	Clustered	VC_238_0	59	0.7289	1	1.84104	0.7289	1
IMGVR_UViG_3300020322_000019|3300020322|Ga0211563_1002755	preVC_211	Clustered	VC_211_0	78	0.8754	1	2.12909	0.8754	1
IMGVR_UViG_3300020322_000026|3300020322|Ga0211563_1001742		Outlier
IMGVR_UViG_3300020326_000001|3300020326|Ga0211561_1000595		Outlier
IMGVR_UViG_3300020327_000004|3300020327|Ga0211573_1000306	preVC_129	Clustered	VC_129_0	35	0.4823	1	4.5389	0.4823	1
IMGVR_UViG_3300020327_000048|3300020327|Ga0211573_1003256	preVC_212	Clustered	VC_212_0	33	0.545	1	2.68316	0.545	1
IMGVR_UViG_3300020327_000052|3300020327|Ga0211573_1002701	preVC_211	Clustered	VC_211_0	78	0.8754	1	2.12909	0.8754	1
IMGVR_UViG_3300020327_000087|3300020327|Ga0211573_1005626	preVC_238	Clustered	VC_238_0	59	0.7289	1	1.84104	0.7289	1
IMGVR_UViG_3300020327_000116|3300020327|Ga0211573_1006663		Outlier
IMGVR_UViG_3300020328_000036|3300020328|Ga0211567_1000114	preVC_129	Clustered	VC_129_0	35	0.4823	1	4.5389	0.4823	1
IMGVR_UViG_3300020330_000047|3300020330|Ga0211572_1001139	preVC_212	Clustered	VC_212_0	33	0.545	1	2.68316	0.545	1
IMGVR_UViG_3300020330_000086|3300020330|Ga0211572_1006100	preVC_211	Clustered	VC_211_0	78	0.8754	1	2.12909	0.8754	1
IMGVR_UViG_3300020330_000105|3300020330|Ga0211572_1001543		Outlier
IMGVR_UViG_3300020331_000003|3300020331|Ga0211569_1000358	preVC_129	Clustered	VC_129_0	35	0.4823	1	4.5389	0.4823	1
IMGVR_UViG_3300020331_000010|3300020331|Ga0211569_1002784		Outlier
IMGVR_UViG_3300020338_000039|3300020338|Ga0211571_1001340	preVC_212	Clustered	VC_212_0	33	0.545	1	2.68316	0.545	1
IMGVR_UViG_3300020338_000040|3300020338|Ga0211571_1004472	preVC_237	Clustered	VC_237_0	6	0.1576	1	1.41781	0.1576	1
IMGVR_UViG_3300020338_000053|3300020338|Ga0211571_1003153	preVC_211	Clustered	VC_211_0	78	0.8754	1	2.12909	0.8754	1
IMGVR_UViG_3300020338_000096|3300020338|Ga0211571_1000437	preVC_129	Clustered	VC_129_0	35	0.4823	1	4.5389	0.4823	1
IMGVR_UViG_3300020344_000036|3300020344|Ga0211570_1003612	preVC_238	Clustered	VC_238_0	59	0.7289	1	1.84104	0.7289	1
IMGVR_UViG_3300020344_000037|3300020344|Ga0211570_1003705	preVC_227	Clustered	VC_227_0	25	0.9057	1	2.04093	0.9057	1
IMGVR_UViG_3300020344_000049|3300020344|Ga0211570_1005013	preVC_236	Clustered	VC_236_0	46	0.4989	1	2.11997	0.4989	1
IMGVR_UViG_3300020344_000134|3300020344|Ga0211570_1005322	preVC_211	Clustered	VC_211_0	78	0.8754	1	2.12909	0.8754	1
IMGVR_UViG_3300020344_000158|3300020344|Ga0211570_1002895		Outlier
IMGVR_UViG_3300020356_000070|3300020356|Ga0211612_1000919	preVC_244	Clustered	VC_244_0	15	0.5368	1	2.8584	0.5368	1
IMGVR_UViG_3300020357_000105|3300020357|Ga0211611_1001730	preVC_244	Clustered	VC_244_0	15	0.5368	1	2.8584	0.5368	1
IMGVR_UViG_3300020359_000115|3300020359|Ga0211610_1000314	preVC_244	Clustered	VC_244_0	15	0.5368	1	2.8584	0.5368	1
IMGVR_UViG_3300020360_000003|3300020360|Ga0211712_10009219		Singleton
IMGVR_UViG_3300020361_000004|3300020361|Ga0211531_1001143	preVC_316	Clustered	VC_316_0	10	0.7363	1	2.75059	0.7363	1
IMGVR_UViG_3300020361_000060|3300020361|Ga0211531_1005111		Outlier
IMGVR_UViG_3300020361_000100|3300020361|Ga0211531_1004034	preVC_212	Clustered	VC_212_0	33	0.545	1	2.68316	0.545	1
IMGVR_UViG_3300020361_000127|3300020361|Ga0211531_1007383		Outlier
IMGVR_UViG_3300020361_000137|3300020361|Ga0211531_1001520	preVC_211	Clustered	VC_211_0	78	0.8754	1	2.12909	0.8754	1
IMGVR_UViG_3300020361_000198|3300020361|Ga0211531_1000329	preVC_129	Clustered	VC_129_0	35	0.4823	1	4.5389	0.4823	1
IMGVR_UViG_3300020364_000026|3300020364|Ga0211538_1002446	preVC_283	Clustered	VC_283_0	35	0.783	1	2.72112	0.783	1
IMGVR_UViG_3300020364_000062|3300020364|Ga0211538_1004847	preVC_236	Clustered	VC_236_0	46	0.4989	1	2.11997	0.4989	1
IMGVR_UViG_3300020364_000073|3300020364|Ga0211538_1005624	preVC_238	Clustered	VC_238_0	59	0.7289	1	1.84104	0.7289	1
IMGVR_UViG_3300020364_000081|3300020364|Ga0211538_1006418	preVC_227	Clustered	VC_227_0	25	0.9057	1	2.04093	0.9057	1
IMGVR_UViG_3300020364_000170|3300020364|Ga0211538_1006525		Outlier
IMGVR_UViG_3300020364_000177|3300020364|Ga0211538_1006428		Outlier
IMGVR_UViG_3300020364_000206|3300020364|Ga0211538_1002365	preVC_211	Clustered	VC_211_0	78	0.8754	1	2.12909	0.8754	1
IMGVR_UViG_3300020364_000287|3300020364|Ga0211538_1001643	preVC_316	Clustered	VC_316_0	10	0.7363	1	2.75059	0.7363	1
IMGVR_UViG_3300020373_000108|3300020373|Ga0211660_10005842	preVC_211	Clustered	VC_211_0	78	0.8754	1	2.12909	0.8754	1
IMGVR_UViG_3300020373_000112|3300020373|Ga0211660_10004039	preVC_212	Clustered	VC_212_0	33	0.545	1	2.68316	0.545	1
IMGVR_UViG_3300020380_000019|3300020380|Ga0211498_10000308	preVC_188	Clustered	VC_188_0	20	0.9275	1	3.11822	0.9275	1
IMGVR_UViG_3300020386_000115|3300020386|Ga0211582_10004506	preVC_287	Clustered	VC_287_0	7	0.5701	1	1.6928	0.5701	1
IMGVR_UViG_3300020393_000150|3300020393|Ga0211618_10003727	preVC_188	Clustered	VC_188_0	20	0.9275	1	3.11822	0.9275	1
IMGVR_UViG_3300020394_000220|3300020394|Ga0211497_10001484	preVC_188	Clustered	VC_188_0	20	0.9275	1	3.11822	0.9275	1
IMGVR_UViG_3300020397_000192|3300020397|Ga0211583_10001035	preVC_188	Clustered	VC_188_0	20	0.9275	1	3.11822	0.9275	1
IMGVR_UViG_3300020402_000124|3300020402|Ga0211499_10000938	preVC_188	Clustered	VC_188_0	20	0.9275	1	3.11822	0.9275	1
IMGVR_UViG_3300020403_000310|3300020403|Ga0211532_10002873	preVC_187	Clustered	VC_187_0	6	0.9411	0.999871	1.9936	0.941	1
IMGVR_UViG_3300020405_000069|3300020405|Ga0211496_10000495	preVC_188	Clustered	VC_188_0	20	0.9275	1	3.11822	0.9275	1
IMGVR_UViG_3300020405_000960|3300020405|Ga0211496_10004869	preVC_287	Clustered	VC_287_0	7	0.5701	1	1.6928	0.5701	1
IMGVR_UViG_3300020410_000413|3300020410|Ga0211699_10000191	preVC_188	Clustered	VC_188_0	20	0.9275	1	3.11822	0.9275	1
IMGVR_UViG_3300020411_000473|3300020411|Ga0211587_10002612	preVC_187	Clustered	VC_187_0	6	0.9411	0.999871	1.9936	0.941	1
IMGVR_UViG_3300020417_000053|3300020417|Ga0211528_10003081	preVC_187	Clustered	VC_187_0	6	0.9411	0.999871	1.9936	0.941	1
IMGVR_UViG_3300020423_000018|3300020423|Ga0211525_10001951		Overlap (VC_235/VC_243)
IMGVR_UViG_3300020423_000043|3300020423|Ga0211525_10003890	preVC_283	Clustered	VC_283_0	35	0.783	1	2.72112	0.783	1
IMGVR_UViG_3300020423_000050|3300020423|Ga0211525_10004291	preVC_227	Clustered	VC_227_0	25	0.9057	1	2.04093	0.9057	1
IMGVR_UViG_3300020423_000085|3300020423|Ga0211525_10007005	preVC_238	Clustered	VC_238_0	59	0.7289	1	1.84104	0.7289	1
IMGVR_UViG_3300020423_000181|3300020423|Ga0211525_10003327	preVC_211	Clustered	VC_211_0	78	0.8754	1	2.12909	0.8754	1
IMGVR_UViG_3300020423_000224|3300020423|Ga0211525_10004238	preVC_307	Clustered	VC_307_0	39	0.8413	1	3.22002	0.8413	1
IMGVR_UViG_3300020426_000110|3300020426|Ga0211536_10009022	preVC_188	Clustered	VC_188_0	20	0.9275	1	3.11822	0.9275	1
[truncated: 3,381 more rows]

## Sheet: S5 Annotation of proviruses
Table S5: Genome annotation of archaeal proviruses
Virus	Gene no.	Gene locus left	Gene locus right	Strand	HHpred annotation	Hit	Possibility	eggNOG	CDD
AOIO01000029_pro	1	383	976	1	unknown function	phrog_16834	97.13
	2	1277	1672	-1	lipoprotein	phrog_15210	98.36
	3	1779	2036	1	hypothetical protein
	4	2073	4262	-1	unknown function	phrog_18315	100		Laminin_G_3
	5	4259	4717	-1	hypothetical protein
	6	4741	7485	-1	tail length tape measure protein	phrog_30543	100	Phage tail tape measure protein, TP901 family	tape_meas_TP901
	7	7753	8247	-1	Phage tail assembly chaperone protein	PF16462.9	88.38
	8	8306	9505	-1	minor tail protein	phrog_18409	98.3
	9	9574	10065	-1	tail terminator	phrog_123	98.14
	10	10065	10457	-1	head closure Hc1	phrog_161	96.77
	11	10454	10777	-1	tail completion or Neck1 protein	phrog_5	99.08		phge_HK97_gp10
	12	10781	11110	-1	head-tail adaptor Ad1	phrog_4735	99.83
	13	11149	11979	-1	major head protein	phrog_544	99.97		major_cap_HK97
	14	12094	13302	-1	head maturation protease	phrog_530	99.91
	15	13311	13637	-1	L-shaped tail fiber protein assembly	phrog_3304	99.75		DUF2479
	16	13650	14039	-1	minor tail protein	phrog_17345	98.95
	17	14181	17702	-1	PQQ_3 domain-containing protein	7EVF_AA	99.6
	18	17716	18414	-1	lipoate--protein ligase	8CRI_B	100		LplA
	19	18401	18793	-1	hypothetical protein
	20	18800	20308	-1	portal protein	phrog_9232	100		Phage_portal
	21	20330	21871	-1	Large subunit terminase	5OE8_A	100	chromosome segregation	TraA_Ti
	22	21912	22352	-1	terminase small subunit	phrog_9231	99.57
	23	22382	22504	1	hypothetical protein
	24	22516	22833	-1	HNH endonuclease	phrog_25862	98.44		PhnA_Zn_Ribbon
	25	22830	22979	-1	hypothetical protein
	26	22991	23293	-1	hypothetical protein
	27	23316	23579	-1	hypothetical protein
	28	24248	28390	-1	DNA methyltransferase	phrog_16674	100	Type I restriction-modification system methyltransferase subunit	HsdM
	29	30172	30339	-1	hypothetical protein
	30	30406	30699	1	transcription regulator	3ZMD_A	99.04	Transcriptional regulators
	31	30747	30953	-1	hypothetical protein
	32	31185	31373	1	hypothetical protein
	33	31415	32416	1	DNA primase/helicase	phrog_13901	100	peptidase activity	PriCT_2
	34	32448	32945	1	hypothetical protein
	35	33088	33687	1	DenB-like DNA endonuclease IV	phrog_1360	98.34
	36	33691	34185	-1	transcriptional regulator	4AIK_B	98.97	transcriptional	HTH_ARSR
	37	34365	34877	1	hypothetical protein
	38	34879	35877	-1	XerC; Site-specific recombinase XerC	COG4973	100	Integrase	Phage_integrase
AOLW01000047_pro	1	1	1272	1	XerC; Site-specific recombinase XerC	COG4973	99.96	integrase family	Phage_integrase
	2	1274	1441	-1	hypothetical protein
	3	1441	1749	-1	unknown function	phrog_15035	98.59
	4	1746	1835	-1	hypothetical protein
	5	1835	3112	-1	ParB-like partition protein	phrog_26377	99.6		MarR
	6	3109	3339	-1	hypothetical protein
	7	3336	3581	-1	hypothetical protein
	8	3574	3873	-1	hypothetical protein
	9	3873	4349	-1	hypothetical protein
	10	4350	4679	-1	hypothetical protein
	11	4679	4894	-1	hypothetical protein
	12	4894	5403	-1	hypothetical protein
	13	5524	5769	1	DNA binding protein	7BZH_A	99.03	transcriptional regulators	Mrr_N
	14	5775	6017	-1	unknown function	phrog_15874	99.96
	15	6618	9650	1	DNA methyltransferase	phrog_16674	100		BREX_1_MTaseX
	16	9788	10861	-1	Cell division control protein 6 homolog 1	2QBY_A	99.95	Cdc6-related protein, AAA superfamily ATPase	CDC6
	17	10968	11570	1	CELL DIVISION INHIBITOR	1HYQ_A	99.54
	18	11567	12292	-1	hypothetical protein
	19	12638	12853	-1	unknown function	phrog_17157	100
	20	12850	13011	-1	hypothetical protein
	21	13008	13205	-1	unknown function	phrog_31945	99.92
	22	13202	13525	-1	Predicted nucleic acid-binding protein, contains Zn-finger domain	COG5431	98.69
	23	13525	13803	-1	minor tail protein	phrog_2235	94.53
	24	13803	14336	-1	hypothetical protein
	25	14430	14675	1	DNA binding protein	7BZH_A	98.19	transcriptional regulators	HTH_ARSR
	26	14668	16617	1	RNA polymerase II transcription initiation/nucleotide excision repair factor TFIIH, 3'-5' helicase subunit SSL2	KOG1123	100	COG1061 DNA or RNA helicases of superfamily II	SSL2
	27	16690	16908	-1	hypothetical protein
	28	17077	17331	1	hypothetical protein
	29	17890	18288	1	transcriptional regulator	COG4190	99.67	Transcriptional regulator	COG4190
	30	18292	18777	1	hydrolase	phrog_20744	99.79	membrane-bound metal-dependent	YdjM
	31	19394	19735	1	hypothetical protein
	32	19882	20151	-1	unknown function	phrog_33046	99.92
	33	22491	23663	1	OrfB_Zn_ribbon domain-containing protein; CRISPR, targeting, RNA BINDING PROTEIN-RNA-DNA complex;	7WJU_B	100	COG0675 Transposase and inactivated derivatives	guided_TnpB
	34	23741	24133	1	hypothetical protein
	35	24191	26287	-1	minor tail protein	phrog_30994	96.69
	36	26284	27423	-1	unknown function	phrog_18406	100
	37	27428	28003	-1	unknown function	phrog_20675	100
	38	28007	29089	-1	unknown function	phrog_30850	99.88
	39	29266	29766	-1	unknown function	phrog_19457	100
	40	29763	30692	-1	minor tail protein	phrog_18409	100		Phage_tube_2
	41	30843	31067	-1	hypothetical protein
	42	31135	32742	-1	Uncharacterized membrane protein	COG4906	99.9
	43	32896	34326	-1	tail spike protein	phrog_3783	97.67
	44	34345	34893	-1	unknown function	phrog_25153	100
	45	34890	35399	-1	head-tail connector protein	phrog_1929	99.05
	46	35401	36093	-1	Head completion protein	8HQO_R	99.71
	47	36097	36849	-1	unknown function	phrog_28308	100
	48	36840	37091	-1	hypothetical protein
	49	37098	38333	-1	major head protein;major capsid protein	phrog_24667	100
	50	38330	39334	-1	unknown function	phrog_33912	100
	51	39381	40130	-1	head maturation protease	phrog_23555	99.86
	52	40178	41869	-1	portal protein	phrog_18178	100
	53	41876	43513	-1	terminase large subunit	phrog_38	100	chromosome segregation	COG5362
	54	43514	44119	-1	minor head protein	phrog_2841	99.83
	55	44116	44862	-1	terminase small subunit	phrog_9231	99.96		YjcR
	56	44877	45092	-1	VapB3; Predicted antitoxin	COG1753	95.71
	57	45089	45379	-1	hypothetical protein
	58	45372	45755	-1	unknown function	phrog_24068	95.46
	59	45764	45973	-1	unknown function	phrog_37636	97.75
	60	45970	46488	-1	unknown function	phrog_27334	100		DUF4248
	61	46492	46722	-1	hypothetical protein
	62	46719	47009	-1	Sul7s; Archaea, Crenarchaea, Sulfolobus, DNA binding protein	7BZH_A	98.58
	63	47006	47344	-1	hypothetical protein
	64	47546	48637	-1	hol-like chemotaxis	phrog_2658	96.18		2A1904
	65	48630	48857	-1	DNA-directed RNA polymerase subunit P	4QIW_P	95.9
AOMB01000030_pro	1	460	747	1	hypothetical protein
	2	740	1042	1	Minichromosome maintenance protein MCM	2M45_A	98.27
	3	1039	1680	1	Spindle assembly abnormal protein 6 homolog	6Z26_D	96.03
	4	1913	3013	1	hypothetical protein
	5	3010	3219	1	hypothetical protein
	6	3212	3460	1	hypothetical protein
	7	3447	3626	1	Small CPxCG-related zinc finger protein; zinc-finger, METAL BINDING PROTEIN	8Q5B_A	97.08
	8	3623	3826	1	DUF5810 ; Family of unknown function	PF19126.4	98.17
	9	3823	4119	1	unknown function	phrog_32136	96.88
	10	4211	4327	1	hypothetical protein
	11	4429	5991	-1	Nuclease NucT; Endonuclease, DNA BINDING PROTEIN	6EHI_J	97.35		DUF5767
	12	6145	6933	1	unknown function	phrog_27334	99.93
	13	6977	7297	1	unknown function	phrog_24914	95.87
	14	7299	7607	1	hypothetical protein
	15	7619	7801	1	DUF5325 ; Family of unknown function	PF17259.6	95.75
	16	7987	8508	1	terminase small subunit	phrog_1482	99.49		HTH_28
	17	8501	9868	1	Large subunit terminase	5OE8_A	100	Terminase RNaseH-like domain	Terminase_6
	18	9846	9977	1	hypothetical protein
	19	9970	11550	1	Portal protein	8FQL_D	100	Phage portal protein	portal_PBSX
	20	11550	12380	1	head morphogenesis	phrog_2468	99.96	Phage Mu protein F like protein	Phage_Mu_F
	21	12456	12887	1	hypothetical protein
	22	13021	14433	1	head maturation protease	phrog_33677	99.93	Putative phage serine protease XkdF	Peptidase_S78_2
	23	14433	15536	1	major capsid protein	3JB5_D	99.96		Phage_capsid
	24	15548	15928	1	unknown function	phrog_17946	99.77
	25	15925	16542	1	Head completion protein	8HQO_R	99.93
	26	16542	16706	1	hypothetical protein
	27	16714	17082	1	hypothetical protein				NADB_Rossmann
	28	17086	17523	1	head-tail adaptor	phrog_7072	98.37		Dickkopf_N
	29	17526	17894	1	tail completion or Neck1 protein	phrog_927	99.72
	30	17891	18376	1	hypothetical protein
	31	18462	19031	1	hypothetical protein
	32	19028	19606	1	hypothetical protein
	33	19837	24789	1	tail protein	phrog_1204	100	Phage tail tape measure protein, TP901 family	tape_meas_TP901
	34	24813	25307	1	hypothetical protein
	35	25329	26426	1	hypothetical protein
	36	26423	27823	1	tail protein	phrog_400	99.94
	37	27820	29559	1	baseplate protein	phrog_20556	99.7
	38	29989	30759	1	hypothetical protein
	39	30865	31137	-1	hypothetical protein
	40	31134	31622	-1	hypothetical protein
	41	31619	32170	-1	hypothetical protein
	42	32386	32514	-1	hypothetical protein
	43	32739	33263	-1	hypothetical protein
	44	33268	33801	-1	DNA binding protein	4NB5_A	98.84	nucleotidyltransferase activity
	45	34257	34493	1	hypothetical protein
	46	34574	35272	-1	Predicted nucleic acid-binding protein, contains PIN domain	COG5573	97.77
	47	35279	36178	-1	GepA; Uncharacterized phage-associated protein	COG3600	98.26
	48	36511	37815	-1	unknown function	phrog_32775	96.04	dipeptide transport
	49	38201	38524	-1	transcriptional regulator	phrog_7387	98.66	transcriptional regulators
	50	38881	39513	1	hypothetical protein
	51	39510	39752	1	hypothetical protein
	52	39749	39895	1	hypothetical protein
	53	39892	40041	1	hypothetical protein
	54	40043	41287	-1	XerC; Site-specific recombinase XerC	COG4973	99.97	Integrase	Phage_integrase
BMOO01000003_pro	1	63	1277	1	XerC; Site-specific recombinase XerC	COG4973	99.97	integrase family	Phage_integrase
	2	1279	1455	-1	hypothetical protein
	3	1452	1793	-1	unknown function	phrog_29061	99.9
	4	1783	2478	-1	Integrase	3NKH_A	99.91	Phage integrase family	Phage_integrase
	5	2479	2745	-1	unknown function	phrog_10714	95.77
	6	2732	2983	-1	hypothetical protein
	7	3168	3425	-1	hypothetical protein
	8	3422	3847	-1	unknown function	phrog_38188	95.97
	9	3847	4068	-1	unknown function	phrog_25790	96.83
	10	4068	4271	-1	unknown function	phrog_38188	96.35
	11	4271	4456	-1	unknown function	phrog_20465	95.32
	12	4456	4845	-1	unknown function	phrog_38188	96.02
	13	5110	5394	1	YjhX; Uncharacterized protein YjhX	COG3811	99.04	transcriptional regulators	HTH_24
	14	5400	5699	-1	unknown function	phrog_37137	99.36
	15	5761	5964	-1	hypothetical protein
	16	6048	6812	1	unknown function	phrog_12528	99.92		CAS_Csx27
	17	6793	7857	-1	Cell division control protein 6 homolog	4XGC_A	99.95	Cdc6-related protein, AAA superfamily ATPase	CDC6
	18	7984	8436	-1	unknown function	phrog_17157	96.62
	19	8433	8861	-1	unknown function	phrog_26013	100		celA
	20	8861	9169	-1	Predicted nucleic acid-binding protein, contains Zn-finger domain	COG5431	99.15
	21	9169	9924	-1	unknown function	phrog_26013	100
	22	10007	10510	-1	hypothetical protein
	23	10719	10964	1	Sul7s; Archaea, Crenarchaea, Sulfolobus, DNA binding protein	7BZH_A	98.64
	24	10948	11316	1	hypothetical protein
	25	11332	12183	-1	Endonuclease, HJR/Mrr/RecB family	COG1787	99.58	endonuclease distantly related to archaeal Holliday junction resolvase and Mrr-like restriction enzymes	Mrr_cat
	26	12324	12602	-1	hypothetical protein
	27	12672	12929	-1	hypothetical protein
	28	12926	13345	-1	hypothetical protein
	29	13345	14118	-1	hypothetical protein
	30	14118	14684	-1	virion structural protein	phrog_5339	95.19
	31	14691	15065	-1	tail fiber protein	phrog_4176	99.74
	32	15084	15743	-1	baseplate protein	phrog_14404	99.84
	33	15744	16898	-1	Baseplate Wedge 2 protein	8FQC_h1	100	Baseplate J family protein	Baseplate_J
	34	16909	17244	-1	tail sheath initiator protein	7KH1_D7	99.61
	35	17244	17903	-1	Baseplate assembly protein V	3QR8_A	99.72
	36	17900	18877	-1	Tail protein	3CDD_B	99.98		Phage_GPD
	37	18874	19242	-1	tail protein	phrog_788	97.53
	38	19347	20393	-1	Transcriptional repressor SALM	KOG1074	99.81	HNH nuclease	guided_IscB
	39	20380	20610	-1	unknown function	phrog_26393	99.95
	40	20811	21005	1	unknown function	phrog_17157	95.76
	41	21082	21207	1	Werner helicase-interacting protein 1 ubiquitin-binding domain	PF18279.5	96.38
	42	21204	21581	1	hypothetical protein
	43	21574	21843	1	hypothetical protein
	44	22425	22790	-1	pleckstrin homology domain	3HSA_A	99.62
	45	22827	24641	-1	tail length tape measure protein	phrog_991	99.92		40850658_otr
	46	24781	25212	-1	hypothetical protein
	47	25223	25597	-1	tail tube protein	phrog_12452	100
	48	25604	26944	-1	tail sheath	phrog_10244	100
	49	26962	27567	-1	tail tube protein	phrog_12281	100
	50	27564	28028	-1	tail completion or Neck1 protein	phrog_927	99.8		HK97-gp10_like
	51	28032	28433	-1	hypothetical protein
	52	28437	28778	-1	unknown function	phrog_17946	99.51
	53	28785	29825	-1	Major Capsid Protein	5WK1_C	100		Linocin_M18
	54	29829	30329	-1	Capsid Stabilizing Protein	5WK1_K	99.96
	55	30329	31564	-1	head maturation protease	phrog_12864	99.88		PTZ00482
	56	31647	32480	-1	head morphogenesis	phrog_758	99.95		Phage_Mu_F
	57	32480	33904	-1	minor head protein	phrog_4660	100	Protein of unknown function (DUF1073)	DUF1073
	58	33904	35484	-1	Terminase large subunit	6Z6D_A	100	chromosome segregation	Terminase_6
	59	35477	36025	-1	terminase small subunit	phrog_9231	99.73
	60	36035	36331	-1	HNH endonuclease	phrog_2323	98.13	endonuclease	HNHc
	61	36324	36515	-1	unknown function	phrog_19338	100
	62	36615	37013	-1	endonuclease	phrog_452	99.58
	63	37016	37384	-1	unknown function	phrog_38411	100
	64	37377	37808	-1	unknown function	phrog_18714	100
	65	37947	38123	-1	unknown function	phrog_37636	99.9
	66	38120	38809	-1	unknown function	phrog_18924	100
	67	38934	39161	-1	transcriptional regulator	3ZMD_A	98.93	Winged helix-turn-helix DNA-binding	MarR_2
	68	39246	44129	-1	DNA primase/helicase	phrog_13901	97.79	CRISPR-associated helicase, Cas3	PriCT_2
CBVY010000007_pro	1	168	1166	1	XerC; Site-specific recombinase XerC	COG4973	100	Integrase	xerC
	2	1786	1950	1	hypothetical protein
	3	1983	2540	-1	unknown function	phrog_12665	99.93		Lipoprotein_20
	4	2760	2951	-1	hypothetical protein
	5	2948	3172	-1	hypothetical protein
	6	3312	3938	-1	DenB-like DNA endonuclease IV	phrog_1360	98.43
	7	3983	4102	-1	hypothetical protein
	8	4095	4652	-1	hypothetical protein
	9	4764	5324	-1	hypothetical protein
	10	5364	6371	-1	DNA primase/helicase	phrog_13901	100		Prim_Pol
	11	6559	6816	1	hypothetical protein
	12	9507	10292	-1	Transposase	COG5558	99.93	COG3039 Transposase and inactivated derivatives, IS5 family	transpos_IS5_2
	13	10350	11219	-1	Trypsin-like serine protease	5HMA_A	99.56		Trypsin_2
	14	11441	15286	1	DNA methyltransferase	phrog_16674	100	COG1002 Type II restriction enzyme, methylase subunits
	15	15421	15711	1	hypothetical protein
	16	15704	16036	1	HNH endonuclease	phrog_25862	98.87		PhnA_Zn_Ribbon
	17	16055	16213	1	transcriptional repressor	phrog_4738	96.16
	18	16206	16307	1	hypothetical protein
	19	16332	16769	1	terminase small subunit	phrog_9231	99.66
	20	16849	18375	1	Large subunit terminase	5OE8_A	100	chromosome segregation	Terminase_6
	21	18410	19930	1	portal protein	phrog_2271	100
	22	20028	20861	1	head morphogenesis	phrog_758	99.95	head morphogenesis protein, SPP1 gp7	Phage_Mu_F
	23	20922	21113	1	hypothetical protein
	24	21118	22251	1	Two-component system sensor histidine kinase	3OTT_B	99.86		PQQ_2
	25	22254	25613	1	head protein	phrog_240	99.86		PRK13335
	26	25757	26143	1	minor tail protein	phrog_17345	98.89
	27	26159	26479	1	L-shaped tail fiber protein assembly	phrog_3304	99.71		DUF2479
	28	26476	27690	1	head maturation protease	phrog_530	99.91		2A1904
	29	27807	28640	1	major capsid protein	3JB5_D	99.97		major_cap_HK97
	30	28689	29021	1	head-tail adaptor	phrog_4735	99.78
	31	29050	29256	1	hypothetical protein
	32	29256	29582	1	tail completion or Neck1 protein	phrog_879	99.1		phge_HK97_gp10
	33	29579	29971	1	head closure Hc1	phrog_8797	95.64
	34	29974	30114	1	unknown function	phrog_37381	99.26
	35	30102	30737	-1	Transposase	COG3316	99.69	COG3316 Transposase and inactivated derivatives	transpos_IS6
	36	30826	31170	1	unknown function	phrog_37381	99.96
	37	31221	32420	1	minor tail protein	phrog_18409	98.35
	38	32517	32969	1	Phage_TAC_14 ; Phage tail assembly chaperone protein	PF16462.9	89.81
	39	33240	35900	1	tail length tape measure protein	phrog_30543	100	Phage tail tape measure protein, TP901 family	tape_meas_TP901
	40	35924	36379	1	hypothetical protein
	41	36376	38547	1	unknown function	phrog_18315	100		Laminin_G_3
	42	38643	38969	1	lipoprotein	phrog_15210	98
	43	39369	39683	1	hypothetical protein
	44	40054	40455	1	DNA binding protein	phrog_1305	99.7	Domain of unknown function (DUF4145)
CP001857_pro	1	1	846	1	recombinase	COG4973	100	Phage integrase family	INT_P4_C
	2	1048	1170	-1	DNA binding protein	7BZH_A	97.48
	3	1171	1512	-1	Hy
	4	1524	3110	-1	hypothetical protein	phrog_7548	99.86	Domain of unknown function (DUF2341)	DUF2341
	5	3141	3737	-1	baseplate protein	phrog_4056	99.92		Baseplate_J
	6	3748	4923	-1	baseplate wedge protein	7KH1_G5	100	Baseplate J-like protein	Baseplate_J
	7	4920	5273	-1	tail sheath initiator protein	7KH1_E7	99.94	Protein of unknown function (DUF2634)	GPW_gp25
	8	5310	5840	-1	puncturing protein	4RU3_A	99.93
	9	5837	6706	-1	tail proteins	phrog_33423	99.97	Phage protein D
	10	6699	6986	-1	hypothetical protein	phrog_30561	99.69
	11	6987	7532	-1	tail proteins	phrog_26818	99.97
	12	7562	9751	-1	TMP	phrog_991	99.97	Phage tail tape measure protein, TP901 family	tape_meas_TP901
	13	9788	10228	1	hypothetical protein	phrog_28655	93.68
	14	10442	10741	-1	TAC	phrog_19248	94.21
	15	10966	11268	-1	DUF3467	PF11950.11	99.87
	16	11255	11716	-1	WHTH	4RGU_B	99.4	Transcriptional regulator	HTH_20
	17	11856	12449	1	Blasticidin M	5VTO_B	98.16
	18	12472	12879	-1	TTP	7KH1_A1	99.87
	19	12890	13966	-1	Tail sheath protein	7KJK_E6	100	Protein of unknown function (DUF3383)	DUF3383
	20	14033	14551	-1	Tail terminator protein	7KJK_F5	99.91
	21	14561	15064	-1	tail completion	COG5005	99.73	Phage virion morphogenesis family	Phage_tail_S
	22	15054	15395	-1	Head completion protein	7KJK_B4	99.89
	23	15392	15613	-1	hypothetical protein	PF10755.12	98.8
	24	15610	15756	-1	hypothetical protein	phrog_34399	99.3
	25	15880	16338	-1	DNA-directed RNA polymerase	7AE1_P	99.57	protein conserved in archaea
	26	16322	16588	-1	hypothetical protein	phrog_10352	84.62
	27	16619	16858	-1	Transmembrane segment of lysosome-associated membrane(LAMPs)	phrog_1103	99.35
	28	16868	17257	-1	head-tail adaptor	phrog_1161	96.39
	29	17282	18088	-1	Major capsid protein	phrog_544	99.96	Phage capsid family	Phage_capsid
	30	18102	18503	-1	head scaffolding protein	phrog_8960	99.8	Uncharacterized conserved protein (DUF2190)
	31	18514	19836	-1	head maturation protease	phrog_3244	99.8	Caudovirus prohead serine protease	proheadase_HK97
	32	19868	20134	-1	RIFT BARREL,TRANSCRIPTION	2GLW_A	93.05
	33	20131	21327	-1	minor head protein	phrog_581	100	Phage Mu protein F like protein	Phage_Mu_F
	34	21333	22484	-1	portal protein	6TE9_A	100	Phage portal protein	portal_HK97
	35	22534	22884	1	hypothetical protein
	36	22944	23237	-1	C2H2 type zinc-finger	PF16293.8	98.72
	37	23310	24626	-1	Large subunit terminase	5OE8_A	100	Terminase RNaseH-like domain	Terminase_6
	38	24607	25113	-1	tetra-helical, lambda repressor-like	phrog_36965	99.79
	39	25483	25734	-1	hypothetical protein
	40	25728	26321	-1	Ribbon-helix-helix	phrog_2503	97.53
	41	26819	27727	-1	Recombination	phrog_3657	98.47	DNA-dependent ATPase activity
	42	27738	27971	-1	Transcription regulation	5XJ0_Y	88.15
	43	27991	28368	-1	hypothetical protein
	44	28365	28922	-1	Restriction endonuclease-like	phrog_16175	99.93
	45	28919	29620	-1	DNA polymerase	COG2176	99.42	RNase_H superfamily	DnaQ_like_exo
	46	29787	30419	-1	hypothetical protein
	47	30443	30730	-1	hypothetical protein
	48	30732	31283	-1	MraZ,DNA-binding transcriptional regulator and inhibitor of RsmH methyltransferase activity	COG2001	89.14
	49	31271	31519	-1	nucleoid ribbon-helix-helix,transcriptional repressor	6SBW_A	98.76	transcriptional regulators containing the CopG Arc MetJ DNA-binding domain	RHH_NikR_HicB-like
	50	31571	31888	1	Ribbon-helix-helix	phrog_20052	98.9
	51	31910	33055	1	ClpP/crotonase	phrog_11747	99.96	Serine dehydrogenase proteinase	SDH_sah
	52	33070	33423	1	tri-helical; HTH_Tnp_Mu_1_C	phrog_17790	95.61
	53	33472	33648	1	ribbon-helix-helix, IMMUNE SYSTEM-DNA COMPLEX	2H3A_B	98.61	Post-segregation antitoxin CcdA	CcdA
CP005290_pro	1	299	598	-1	hypothetical protein
	2	623	937	-1	hypothetical protein
	3	995	1144	1	hypothetical protein
	4	1141	1668	-1	Apolipophorin	phrog_19364	99.38
	5	1681	1974	-1	antitoxin	phrog_6494	99.03
	6	2065	2301	1	transcriptional repressor	phrog_4738	98.74	transcriptional regulators containing the CopG Arc MetJ DNA-binding domain	RHH_NikR_HicB-like
	7	2303	2617	1	hypothetical protein
	8	2748	3134	1	Rubredoxin-related	phrog_29887	98.72
	9	3137	3304	1	hypothetical protein
	10	3297	3941	1	hypothetical protein
	11	3938	4240	1	hypothetical protein
	12	4274	4672	1	Transcriptional repressor CTCF	6QNX_C	98.24	PFAM zinc finger	PHA00732
	13	4659	4760	1	hypothetical protein
	14	4757	5326	1	Restriction endonuclease-like	phrog_16175	99.94
	15	5438	6178	1	DNA polymerase sliding clamp	1RWZ_A	100	Sliding clamp subunit that acts as a moving platform for DNA processing. Responsible for tethering the catalytic subunit of DNA polymerase and other proteins to DNA during high-speed replication	PCNA
	16	6183	6431	1	hypothetical protein
	17	6432	6584	1	secretion protein	phrog_2463	94.19
	18	6591	6815	1	DNA double-strand break repair	1L8D_B	92.55
	19	6850	7374	1	hypothetical protein
	20	7804	7947	1	Lipopolysaccharide assembly protein	PF06305.14	94.78
	21	7977	8402	1	holin; lysis	phrog_689	92.17
	22	8552	9007	1	tri-helical; HTH_WhiA	phrog_2807	99.77
	23	9000	10322	1	TerL	5OE8_A	100	Terminase RNaseH-like domain	Terminase_6
	24	10403	11065	-1	hypothetical protein
	25	11169	12383	1	portal protein	6TE9_A	100	portal protein	portal_HK97
	26	12390	13127	1	head morphogenesis	phrog_324	99.96	head morphogenesis protein, SPP1 gp7
	27	13273	14061	-1	Immunoglobulin/Fibronectin type III/E set domains	phrog_35671	93.45		Phage_Mu_F
	28	14126	15508	1	head maturation protease	phrog_9427	99.87	carbon-nitrogen ligase activity, with glutamine as amido-N-donor	proheadase_HK97
	29	15509	16408	1	MCP	COG4653	99.98		Phage_capsid
	30	16431	16631	1	hypothetical protein
	31	16637	16789	1	Nucleic acid-binding proteins	phrog_12043	97.47
	32	16806	17240	1	adaptor	phrog_1161	96.78
	33	17237	17524	1	Transmembrane segment of lysosome-associated membrane	phrog_1103	99.24
	34	17556	17804	1	hypothetical protein
	35	17823	18365	1	hypothetical protein				AmyAc_family
	36	18340	18819	1	transcriptional regulator, containsd two HTH domains	COG3398	99.63	protein conserved in archaea
	37	20096	20311	1	tail proteins	phrog_25283	97.51
	38	20395	21903	1	Structural maintenance of chromosomes protein	6ZZ6_A	99.78	AAA ATPase domain	AAA_15
	39	21887	22402	1	Restriction endonuclease-like	phrog_14259	92.06
	40	22725	22904	1	Bd-type quinol oxidase transmembrane helix subunit	phrog_34399	99.52
	41	22921	23508	1	hypothetical protein
	42	23514	23834	1	tail proteins	phrog_11887	99.79
	43	23831	24208	1	tail completion	phrog_927	99.69	Bacteriophage HK97-gp10, putative tail-component	HK97-gp10_like
	44	24205	24594	1	Tail terminator protein	6TE9_F	98.46		DUF3168
	45	24619	24999	-1	PsbP-like protein	PF18933.3	96.81
	46	25105	25998	1	minor tail protein	phrog_18409	99.96		Phage_tube_2
	47	26009	26422	1	TAC	phrog_1442	74.4
	48	26446	26895	-1	hypothetical protein
	49	26934	28082	1	transcriptional regulator	phrog_2439	100	IrrE N-terminal-like domain	ImmA
	50	28085	28588	1	PIN domain-like	phrog_11126	99.55		PIN_SF
	51	28806	29375	-1	PH domain-like	phrog_2700	99.91	Bacterial PH domain	PH-like
	52	29481	32447	1	TMP	phrog_23013	99.97	Phage tail tape measure protein TP901	tape_meas_TP901
	53	32457	34310	1	tail protein	phrog_3558	97.52
	54	34346	37660	1	putative glycosyl hydrolase	4JQT_A	99.85
	55	37675	38178	1	hypothetical protein
	56	38226	39083	1	hypothetical protein
	57	39085	39987	-1	recombinase	COG4973	99.98	Site-specific tyrosine recombinase, which acts by catalyzing the cutting and rejoining of the recombining DNA molecules	DNA_BRE_C
CP025066_pro	1	389	721	-1	Prefoldin	phrog_6179	98.44
	2	817	2997	-1	Immunoglobulin/Fibronectin type III/E set domains	phrog_18315	100		Laminin_G_3
	3	3000	3455	-1	hypothetical protein
	4	3499	6180	-1	TMP	phrog_30543	100	Phage tail tape measure protein, TP901 family	tape_meas_TP901
	5	6448	6897	-1	TAC	phrog_7947	90.9
	6	6982	7506	-1	hypothetical protein
	7	7600	8799	-1	TTP	phrog_34360	100
	8	8913	9404	-1	tail terminator	phrog_123	98.11
	9	9408	9797	-1	Phage tail proteins	phrog_24908	100
	10	9806	10114	-1	tail completion or Neck1 protein	phrog_222	99.45		phge_HK97_gp10
	11	10155	10487	-1	adaptor	phrog_37884	99.93
	12	10561	11394	-1	MCP	phrog_544	99.97		major_cap_HK97
	13	11513	12721	-1	head maturation protease	phrog_36109	100
	14	12726	13043	-1	L-shaped tail fiber protein assembly	phrog_3304	99.71		DUF2479
	15	13057	13446	-1	minor tail protein	phrog_17345	98.69
	16	13586	15415	-1	Pleiotropic regulator 1	6QDV_J	99.83		PQQ_DH_like
	17	15417	15776	1	hypothetical protein
	18	15891	17018	-1	Coatomer subunit alpha	7S16_A	98.57
	19	17088	17921	-1	minor capsid protein	phrog_581	99.94	head morphogenesis protein, SPP1 gp7	Phage_Mu_F
	20	18029	19549	-1	portal protein	6TE9_A	100
	21	19582	21147	-1	TerL	4IDH_A	100	chromosome segregation	Terminase_3
	22	21570	22001	-1	TerS	phrog_509	99.6
	23	22019	22186	-1	Early endosome antigen, PROTEIN-ZINC FINGER COMPLEX	3MJH_B	95.51		COG4049
	24	22186	22515	-1	HNH endonuclease	phrog_11604	98.63		PhnA_Zn_Ribbon
	25	22508	22804	-1	hypothetical protein
	26	23036	27157	-1	DNA methyltransferase	phrog_16674	100	Type I restriction-modification system methyltransferase subunit	N6_Mtase
	27	27249	27791	1	TATA-box binding protein	COG2101	100	General factor that plays a role in the activation of archaeal genes transcribed by RNA polymerase. Binds specifically to the TATA box promoter element which lies close to the position of transcription initiation	TBP_TLF
	28	29254	29871	-1	recombinase	COG4973	99.89	Bacterio-opsin activator-like protein	Phage_integrase
	29	30248	32044	-1	ABC transporter;moron, auxiliary metabolic gene and host takeover	phrog_25246	100		AAA_21
	30	32104	33210	1	DNA primase/helicase	phrog_13901	100	peptidase activity	PriCT_2
	31	33238	33798	1	hypothetical protein
	32	33791	33916	1	Ribosomal protein S5 domain 2-like	phrog_30257	92.17
	33	34009	34641	1	Restriction endonuclease-like	phrog_16175	99.93
	34	34933	35694	1	MPER trimer	phrog_12665	99.95		bZIP_Maf
	35	35909	36886	-1	recombinase	COG4973	100	Phage integrase family	xerC
CP090371	1	1	1344	1	Site-specific recombinase XerC	COG4973	99.95	integrase family	Phage_integrase
	2	1308	1472	-1	Hypothetical protein
	3	1465	1881	-1	Hypothetical protein
	4	1871	2101	-1	Hypothetical protein
	5	2098	2595	-1	Antitoxin protein parD-1	3KXE_D	99		RHH_NikR_HicB-like
	6	2595	3926	-1	Transcriptional regulator, MarR family	3BJ6_B	96.82		HTH_ARSR
	7	3926	4036	-1	Hypothetical protein
	8	4173	4391	-1	Hypothetical protein
	9	4391	5338	-1	PadR, transcriptional factor,	3L7W_A	99.12	Transcriptional regulators	PadR
	10	5419	5568	-1	Ribbon-helix-helix; SeqA_N; SeqA protein	phrog_18289	99.15		VAPB_antitox
	11	5669	5848	1	Ribbon-helix-helix; SeqA_N; SeqA protein	phrog_18289	99.13
	12	5851	6174	-1	Hypothetical protein
	13	6339	6716	1	Hypothetical protein
	14	6727	7812	-1	Cell division control protein	2QBY_A	99.96	Cdc6-related protein, AAA superfamily ATPase	CDC6
	15	7872	8156	-1	Hypothetical protein
	16	8153	8389	-1	Hypothetical protein
	17	8386	8709	-1	Hypothetical protein
	18	8706	9053	-1	Predicted nucleic acid-binding protein, contains Zn-finger domain	COG5431	98.84	zinc finger
	19	9050	9793	-1	Intron-encoded endonuclease I-SceI	3C0W_A	99.9		LAGLIDADG_2
	20	9790	9954	-1	Hypothetical protein
	21	9951	10076	-1	Hypothetical protein
	22	10076	10516	-1	Hypothetical protein
	23	10516	10806	-1	SMI1/KNR4-like	phrog_32485	99.85
	24	11003	11278	1	ESCRT-III; CELL CYCLE, CELL DIVISION	2XVC_A	98.69	transcriptional regulators
	25	11271	13094	1	HERA; HYDROLASE, NURA, HELICASE	4D2I_A	99.77		Smc
	26	13168	13269	1	Hypothetical protein
	27	13266	13559	1	Hypothetical protein
	28	13730	14299	1	Ribonuclease H-like; RNase_HII	phrog_9243	99.59	Protein of unknown function (DUF3800)
	29	14518	15090	-1	Hypothetical protein
	30	15164	19621	-1	Immunoglobulin/Fibronectin type III/E set domains/	phrog_18315	100	Fibronectin type 3 domain	FN3
	31	19622	20782	-1	tail protein	phrog_788	91.33
	32	20852	21460	-1	Hypothetical protein
	33	21536	21724	1	Hypothetical protein
	34	21714	23096	-1	Hypothetical protein				PRK11633
	35	23093	23233	-1	Hypothetical protein
	36	23245	23775	-1	tail assembly chaperone	phrog_19457	100
	37	23772	24731	-1	minor tail protein	phrog_18409	100		Phage_tube_2
	38	24760	25293	-1	Hypothetical protein
	39	25290	25721	-1	tail completion	phrog_879	97.75
	40	25705	25980	-1	Hypothetical protein
	41	25977	26807	-1	Adaptor protein	6TE9_D	99.74
	42	26811	27167	-1	Hypothetical protein
	43	27167	27487	-1	Hypothetical protein
	44	27499	28431	-1	major capsid protein	COG4653	99.97		Phage_cap_P2
	45	28431	29672	-1	head maturation protease	COG3740	99.78	Pfam:Peptidase_S78_2	Peptidase_S78_2
	46	29676	29789	-1	Hypothetical protein
	47	29875	31677	-1	portal protein	phrog_2271	100	Phage portal protein	portal_PBSX
	48	31680	33023	-1	Large subunit terminase	5OE8_A	100		phage_term_2
	49	33020	33511	-1	terminase small subunit	phrog_1482	99.69	DNA-packaging protein gp3	GP3_package
	50	33514	33822	-1	Hypothetical protein
	51	34038	34211	-1	Hypothetical protein
	52	34208	34765	-1	Rubredoxin-related; priA; Primosome assembly protein	phrog_38304	100
	53	34854	35123	-1	transcriptional regulator	phrog_7387	99.02
	54	35130	37790	-1	General transcription and DNA repair factor IIH helicase subunit XPD		99.84	CRISPR-associated helicase, Cas3	GINS_B_archaea_Gins51
	55	37787	38002	-1	Hypothetical protein
CP094974_pro	1	163	1527	1	Site-specific recombinase XerC	COG4973	99.95	integrase family	Phage_integrase
	2	1485	1661	-1	Hypothetical protein
	3	1658	1954	-1	Hypothetical protein
	4	1951	2169	-1	Hypothetical protein
	5	2169	2891	-1	Hypothetical protein
	6	2884	3711	-1	Hypothetical protein
	7	3704	3847	-1	Hypothetical protein
	8	3844	4191	-1	Hypothetical protein
	9	4188	4931	-1	Recombination-associated protein rdgC	phrog_18260	98.65
	10	4928	5242	-1	Hypothetical protein
	11	5239	5370	-1	Hypothetical protein
	12	5701	5865	-1	ORF OMEGA; DNA-BINDING-REGULATORY PROTEIN COMPLEX	2BNW_A	99.33		HicB
	13	5894	6154	1	CdbA; nucleoid ribbon-helix-helix	6SBW_A	98.51		RHH_NikR_HicB-like
	14	6158	7234	-1	Cell division control protein	2QBY_A	99.96	Cdc6-related protein, AAA superfamily ATPase	CDC6
	15	7698	8159	1	Glyoxalase/bleomycin resistance protein/dioxygenase	3KOL_A	99.83	Glyoxalase/Bleomycin resistance protein/Dioxygenase superfamily	VOC_like
	16	8567	8695	-1	Hypothetical protein
	17	8649	9248	-1	Hypothetical protein				PRK07586
	18	9248	9730	-1	SH3; UNK_F_TYPE; Clostridium butyricum Argonaute	phrog_27279	99.88
	19	9732	9929	-1	Hypothetical protein
	20	10110	10370	1	RuvB_C; Holliday junction ATP-dependent DNA h	phrog_22435	98.88
	21	10363	10614	1	Chaperone J-domain; DnaJ; Small T antigen	phrog_9210	99.92	heat shock protein DnaJ
	22	10921	11067	1	Ribbon-helix-helix; SeqA_N; SeqA protein	phrog_18289	99.03
	23	11064	14372	1	ATPase, AAA+ superfamily	COG1483	100	ATPase, AAA superfamily	DUF499
	24	14369	14986	1	Hypothetical protein
	25	14996	17851	1	DNA methyltransferase	phrog_10183	100	COG1743 Adenine-specific DNA methylase containing a Zn-ribbon	DUF1156
	26	17851	21489	1	RNA polymerase-associated protein	6BOG_A	100	COG0553 Superfamily II DNA RNA helicases, SNF2 family	DISARM_DrmD
	27	21486	21716	-1	Hypothetical protein
	28	21850	22506	1	Ribonuclease H-like; RNase_HII	phrog_9243	99.88	Protein of unknown function (DUF3800)
	29	22850	23113	-1	Lis-homology dimerization domain	phrog_26583	100
	30	23113	23808	-1	DNA repair protein	3LDA_A	99.73		Rad51
	31	23902	24087	1	Ribbon-helix-helix; MatP_C; Macrodomain Ter protein	phrog_25699	99.93
	32	24119	24649	-1	Nucleotidyltransferase; HEPN domain	4NQF_A	99.6		HEPN
	33	25002	25280	-1	Chitin biosynthesis protein CHS5; Adaptor protein, cargo binding	4WJW_A	99.86	COG0178 Excinuclease ATPase subunit	Chs5_N
	34	25286	26740	-1	Metallo-hydrolase/oxidoreductase	phrog_14556	99.95	hydrolase (metallo-beta-lactamase superfamily)	ComEC
	35	27019	27744	1	Pheromone shutdown protein TraB, contains GTxH motif	COG1916	99.97	homolog of PrgY (pheromone shutdown protein)
	36	27777	28718	-1	Hypothetical protein
	37	28963	33507	-1	Immunoglobulin/Fibronectin type III/E set domains	phrog_18315	100		FN3
	38	33508	34650	-1	Hypothetical protein
	39	34657	35328	-1	tail protein	phrog_16855	95.41
	40	35380	35592	-1	Hypothetical protein
	41	35624	37027	-1	Hypothetical protein
	42	37250	37687	1	holin; lysis	phrog_9752	94.14
	43	37849	37968	-1	Hypothetical protein
	44	37968	38513	-1	tail assembly chaperone	phrog_19457	100
	45	38515	39429	-1	minor tail protein	phrog_18409	100		Phage_tube_2
	46	39464	40015	-1	Hypothetical protein
	47	40012	40476	-1	tail completion or Neck1 protein	phrog_927	99.12
	48	40473	41207	-1	Adaptor protein	6TE9_D	99.79
	49	41212	41520	-1	virion structural protein	phrog_13099	95.2
	50	41524	41925	-1	Hypothetical protein
	51	41937	42122	-1	Hypothetical protein
	52	42134	43081	-1	Major capsid protein	phrog_1623	99.98		Phage_capsid
	53	43088	44536	-1	head maturation protease	COG3740	99.81	Putative phage serine protease XkdF	Peptidase_S78_2
	54	44540	44713	-1	Hypothetical protein
	55	44738	46624	-1	portal protein	phrog_2271	100	Phage portal protein	portal_PBSX
	56	46640	48292	-1	terminase large subunit	phrog_38	100	chromosome segregation	Terminase_6C
	57	48270	48890	-1	terminase small subunit	phrog_9231	99.87
	58	49062	49337	-1	Halobacterial output domain	PF18545.4	99.88		HalOD1
	59	49479	49700	-1	Hypothetical protein
	60	49707	50309	-1	Hypothetical protein
	61	50496	50678	-1	SH3; BPL_C; BirA BIFUNCTIONAL PROTEIN	phrog_37636	99.53
	62	50675	51217	-1	AAA+ ATPase lid domain	phrog_18924	99.97
	63	51801	52568	1	Hypothetical protein
	64	52933	53148	1	Hypothetical protein
	65	54092	54337	-1	Transcriptional regulator, MarR family	2QWW_H	99.24	Transcriptional regulators	MarR_2
	66	54324	54704	-1	Hypothetical protein
	67	54701	55513	-1	Spore photoproduct lyase	4FHE_A	99.33	COG4422 Bacteriophage protein gp37	DUF5131
	68	55919	56314	-1	Hypothetical protein
	69	56317	58407	-1	DNA replication licensing factor MCM	6U0M_4	100	Belongs to the MCM family	Mcm2
	70	58594	59094	-1	MPER trimer; CHIMERIC PEPTIDE GlyTM1bZip	phrog_33103	100
	71	59087	59236	-1	Hypothetical protein
CP095390_pro	1	59	1285	1	Site-specific recombinase XerC	COG4973	99.96	integrase family	Phage_integrase
	2	1295	1459	-1	Hypothetical protein
	3	1456	1842	-1	hypothetical protein
	4	1940	2596	-1	hypothetical protein
	5	2586	2996	-1	hypothetical protein			ERCC4 domain protein
	6	2997	3650	-1	hypothetical protein
	7	3652	3786	-1	hypothetical protein
	8	3783	4520	-1	Recombination-associated protein rdgC	phrog_18260	98.75
	9	4517	5116	-1	HNH endonuclease	phrog_7545	99.76	HNH endonuclease	HNH_3
	10	5113	5595	-1	SH3; UNK_F_TYPE; Clostridium butyricum Argonaute	phrog_17210	100
	11	5592	5825	-1	hypothetical protein
	12	5822	5974	-1	hypothetical protein
	13	6266	6463	-1	Antitoxin MazE	2MRN_A	99.33		MazE
	14	6548	6805	1	Antitoxin MazE	2MRN_A	99.06		MazE_antitoxin
	15	6816	7886	-1	Cell division control protein；AAA+ ATPase domain	2QBY_A	99.96	Cdc6-related protein, AAA superfamily ATPase	cdc6
	16	8158	8415	1	hypothetical protein
	17	8360	8560	-1	hypothetical protein
	18	8557	8907	-1	Predicted nucleic acid-binding protein, contains Zn-finger domain	COG5431	99.02	zinc finger	SWIM
	19	8907	9359	-1	hypothetical protein
	20	9359	9613	-1	hypothetical protein
	21	9610	9768	-1	hypothetical protein
	22	9769	10200	-1	hypothetical protein
	23	10425	10664	1	ESCRT-III	2XVC_A	98.93	Transcriptional regulator
	24	10897	11295	-1	hypothetical protein
	25	16531	16791	-1	CRISPR/cas2 protein	6K2E_B	99.89	CRISPR (clustered regularly interspaced short palindromic repeat), is an adaptive immune system that provides protection against mobile genetic elements (viruses, transposable elements and conjugative plasmids). CRISPR clusters contain sequences complementary to antecedent mobile elements and target invading nucleic acids. CRISPR clusters are transcribed and processed into CRISPR RNA (crRNA). Fun…	CRISPR_Cas2
	26	16794	17789	-1	CRISPR-associated endonuclease Cas1	4WJ0_A	100	CRISPR (clustered regularly interspaced short palindromic repeat), is an adaptive immune system that provides protection against mobile genetic elements (viruses, transposable elements and conjugative plasmids). CRISPR clusters contain spacers, sequences complementary to antecedent mobile elements, and target invading nucleic acids. CRISPR clusters are transcribed and processed into CRISPR RNA (c…	Cas1_I-B
	27	17793	18362	-1	CRISPR-associated exonuclease Cas4	8D3P_I	99.84	CRISPR-associated protein Cas4	Cas_Cas4
	28	18359	21148	-1	CRISPR-associated helicase Cas3	4Q2C_A	100	CRISPR-associated helicase, Cas3	Cas3
	29	21172	22029	-1	Crispr-associated protein Cas5	3VZI_B	99.92	CRISPR-associated protein Cas5	cas_Cas5h
	30	22033	23163	-1	Csh2; CRISPR/Cas system type I-B associated protein Csh2, Cas7 group, RAMP superfamily	COG3649	100	Cas_Cas7	Cas7_I-B
	31	23141	25315	-1	Cas_TM1802 ; CRISPR-associated protein TM1802	PF09484.13	100		Cas8a1_I-A
	32	25312	26139	-1	CRISPR-associated endoribonuclease Cas6	5YI6_B	100	Cas_Cas6	cas_cas6
	33	26361	26645	-1	hypothetical protein
	34	26879	27346	1	Transcription factor PAX1/9	KOG3517	99.46	DDE superfamily endonuclease	transpos_IS630
	35	27343	28008	1	DDE_3 ; DDE superfamily endonuclease	PF13358.9	99.58	DDE superfamily endonuclease	transpos_IS630
	36	32294	32755	-1	major tail protein with Ig-like domain	phrog_807	97.22
	37	32942	34477	-1	Rhamnogalacturonan lyase	5OLR_A	99.38
	38	34480	35040	-1	hypothetical protein			Belongs to the peptidase S8 family
	39	35057	38863	-1	fibronectin fragment	3T1W_A	99.76		FN3
	40	38909	40129	-1	hypothetical protein
	41	40136	40732	-1	hypothetical protein
	42	40729	41988	-1	hypothetical protein
	43	42138	42668	-1	tail assembly chaperone	phrog_19457	100
	44	42681	43604	-1	minor tail protein	phrog_18409	100		Phage_tube_2
	45	43641	44162	-1	hypothetical protein
	46	44162	44629	-1	connector	phrog_927	99.55
	47	44626	45339	-1	Adaptor protein	6TE9_D	99.85
	48	45343	45651	-1	virion structural protein	phrog_13099	95.35
	49	45655	46050	-1	hypothetical protein
	50	46050	46370	-1	Staphylococcal nuclease	phrog_26402	99.44
	51	46383	47309	-1	major capsid-like protein	COG4653	100
	52	47309	49108	-1	head maturation protease	COG3740	99.79	Putative phage serine protease XkdF	Peptidase_S78_2
	53	49112	49243	-1	hypothetical protein
	54	49327	49440	-1	Nucleolar RNA-binding protein	phrog_31650	98.32		PRK14559
	55	49449	51302	-1	portal protein	COG5518	100	Phage portal protein	Phage_portal
	56	51323	52933	-1	terminase large subunit	phrog_38	100	chromosome segregation	Terminase_6C
	57	52923	53657	-1	Arg_repressor	phrog_23205	100
	58	53715	53891	-1	hypothetical protein
	59	53894	54148	-1	hypothetical protein
	60	54151	54363	-1	hypothetical protein
	61	54465	55106	-1	hypothetical protein
	62	55339	55521	-1	SH3; BPL_C; BirA BIFUNCTIONAL PROTEIN	phrog_37636	99.51		cysN
	63	55518	56144	-1	Rubredoxin-related; priA	phrog_38304	100
	64	56234	56461	-1	HTH marR-type domain-containing protein	7DVR_A	99.38	Winged helix-turn-helix DNA-binding	HTH_ARSR
	65	56633	56896	-1	hypothetical protein
	66	56889	57107	-1	hypothetical protein
	67	57100	57492	-1	hypothetical protein
	68	57489	57707	-1	hypothetical protein
	69	57704	57934	-1	hypothetical protein
	70	58041	58301	-1	DNA-directed RNA polymerase	KOG3507	98.14
	71	58294	58728	-1	hypothetical protein
	72	58725	58991	-1	hypothetical protein
	73	58988	61093	-1	DNA replication licensing factor MCM4	6U0M_4	100	ATPase involved in replication control, Cdc46 Mcm family	Mcm2
	74	61351	61950	-1	Cell division protein	phrog_9583	93.67		NUDE_C
	75	61947	62327	-1	MPER trimer	phrog_33103	98.96
	76	62320	62469	-1	hypothetical protein
DSLF01000001_pro	1	541	1392	-1	TrmBL2;Chromatin binding protein, Archaea	5BPD_B	99.97		TrmB
	2	1474	4080	1	Lipoprotein yfgL;Outer membrane protein assembly factor BamB	4HDJ_A	99.8		PQQ
	3	4282	5730	-1	Amino acid ABC transporter, ATP-binding protein	4U00_A	99.88	ATPases associated with a variety of cellular activities	ABC_ATPase
	4	5756	6427	-1	tail fiber protein	phrog_4176	99.73
	5	6452	6703	-1	hypothetical protein
	6	6714	8789	-1	Tail protein;C-terminal insertion domain	3D37_A	99.91
	7	8791	9600	-1	tail protein;Galactose-binding domain-like	phrog_9983	99.91
	8	9597	11282	-1	TMP	phrog_1272	99.88		COG5412
	9	11428	11808	-1	Tail assembly chaperone	2OB9_B	96.41		COG1711
	10	11832	12221	-1	major tail protein	6TE9_G	99.64
	11	12314	12748	-1	minor tail protein	phrog_22136	99.73
	12	12752	12952	-1	hypothetical protein
	13	12952	13401	-1	tail completion or Neck1 protein; connector	phrog_879	99.69	Phage virion morphogenesis	HK97-gp10_like
	14	13403	13768	-1	head-tail adaptor	phrog_4931	98.06
	15	13978	14391	1	Camelysin metallo-endopeptidase	PF12389.11	99.58
	16	14402	14809	1	Ribosomal protein	COG0335	93.76
	17	14806	15051	1	hypothetical protein
	18	15070	15411	1	hypothetical protein
	19	15371	16723	1	Terminase large subunit	6Z6D_A	100		Terminase_6
	20	16821	17954	1	Methylamine utilization protein	PF17419.5	99.33
	21	18001	18291	-1	Middle transcription regulatory protein;RNA polymerase	6K4Y_M	6K4Y_M		MntR
	22	18341	19225	-1	Encapsulin protein;Major capsid protein	4PT2_B	100		Linocin_M18
	23	19229	19672	-1	Capsid Stabilizing Protein;head scaffolding protein;Capsid fiber protein	5WK1_Y	99.92
	24	19676	20023	-1	hypothetical protein
	25	20256	20774	1	endonuclease	2OST_B	99.53
	26	20815	21714	-1	head maturation protease	phrog_12864	99.97		DUF2213
	27	21728	21970	-1	holin; lysis	phrog_1527	98.03
	28	22081	22446	1	hypothetical protein
	29	22496	23944	-1	portal protein	phrog_2271	100		DUF1073
	30	24316	25299	1	NucS; Endonuclease NucS, RecB family	COG1637	99.27
	31	25421	27937	-1	ATPase, AAA+ superfamily	COG1483	100	Protein of unknown function (DUF499)	DUF499
	32	28033	30726	-1	DNA methyltransferase	phrog_10183	100	Protein of unknown function (DUF1156)	AdoMet_MTases
	33	30728	34060	-1	RNA polymerase-associated protein	6BOG_A	100	helicase activity	DEAD-like_helicase_N
	34	34212	34622	-1	Nickel-responsive regulator	2HZA_A	99.67		RHH_NikR_HicB-like
	35	34772	34948	1	NikR; Metal-responsive transcriptional regulator, contains CopG/Arc/MetJ DNA-binding domain	COG0864	98.98		RHH_NikR_HicB-like
	36	34945	35121	1	hypothetical protein
	37	35121	35450	1	hypothetical protein
	38	35481	37274	1	DNA replication licensing factor MCM4	6U0M_4	99.9
	39	37279	38466	1	Tyrosine recombinase XerA; recombinase	5HXY_C	99.96		DNA_BRE_C
DSXG01000013_pro	1	94	1524	-1	Site-specific recombinase XerC	COG4973	99.94		INT_C_like_1
	2	1521	1883	-1	hypothetical protein
	3	1876	3663	-1	DNA primase	phrog_35358	99.81
	4	3676	3987	-1	hypothetical protein
	5	4113	4481	-1	hypothetical protein
	6	4485	4634	-1	hypothetical protein
	7	4717	4938	1	hypothetical protein
	8	4983	5225	-1	hypothetical protein
	9	5418	5831	-1	Repressor protein;HTH marR-type domain-containing protein	4RGU_B	99.54		PadR
	10	6157	6387	-1	hypothetical protein
	11	6708	6854	1	DNA-directed RNA polymerases	7EU0_L	96.21
	12	6856	7974	-1	McrB; 5-methylcytosine-specific restriction endonuclease McrBC	COG1401	95.09
	13	8018	9151	-1	Ribonuclease J	6K6S_A	100		RnjA
	14	9395	9499	1	hypothetical protein
	15	9502	13671	1	DNA methyltransferase	phrog_16674	100
	16	13672	16842	1	DEAD/DEAH box helicase-like protein	phrog_26785	100		PLDc_N_Snf2_like
	17	17293	17619	1	hypothetical protein				BING4CT
	18	17616	17894	-1	hypothetical protein
	19	17915	20302	-1	contractile tail;injection system, macromolecular machine	7B5H_AJ	99.92
	20	20303	21067	-1	TMP	phrog_25337	93.35
	21	21064	21432	-1	tail completion or Neck1 protein; connector	phrog_927	99.82		phge_HK97_gp10
	22	21784	22308	1	Acetyltransferase;GNAT family N-acetyltransferase	7F37_A	99.76		Acetyltransf_7
	23	22573	22806	1	VapB3; Predicted antitoxin, CopG family	COG1753	99.02
	24	22934	23113	1	Endoribonuclease MazF3; toxin	5UCT_A	98.66
	25	23229	23432	1	hypothetical protein
	26	23462	23809	-1	Phage_TAC_1 ; Phage tail assembly chaperone	PF06222.14	94.55
	27	23818	24681	-1	minor tail protein	phrog_290	99.96		Phage_tube_2
	28	24707	25165	-1	tail terminator; connector	phrog_123	97.87
	29	25162	26547	-1	Glycoside hydrolase family	4MU9_A	99.44		YyaL
	30	26900	27358	-1	hypothetical protein
	31	27416	27688	1	hypothetical protein
	32	27709	28602	-1	major capsid protein	6WKK_F	99.96		Phage_capsid
	33	28613	29050	-1	head scaffolding protein	phrog_8960	99.77
	34	29060	30130	-1	head maturation protease	phrog_8158	99.82
	35	30141	30461	-1	hypothetical protein
	36	30525	31694	1	Influenza virus NS1A-binding protein; Host-virus interaction	5YY8_A	99.97	Kelch motif	PHA03098
	37	31701	33038	-1	Portal protein	5NGD_B	100		DUF1073
	38	33307	34137	1	Uracil-DNA glycosylase; Uracil-DNA glycosylase, DNA repair	4ZBY_A	99.9
	39	34156	35247	-1	Terminase large subunit	6Z6D_A	100	Terminase-like family	Terminase_6
	40	35253	35771	-1	Rnase E	phrog_645	97.87
	41	35804	36223	-1	GCN5-related N-acetyltransferase superfamily fold	1Q2Y_A	99.43	acetyltransferase	NAT_SF
	42	36190	36873	-1	Multidrug resistance-associated protein	6BZS_A	99.87	acetyltransferase	ABC_ATPase
	43	36852	37391	-1	parB, Chromosome segregation	phrog_18726	99.89	PFAM ParB domain protein nuclease	ParB_N_like_MT
	44	37391	37651	-1	hypothetical protein
	45	38053	38223	-1	hypothetical protein
DTQN01000007_pro	1	172	1662	1	TFIIH basal transcription factor complex helicase XPB subunit	5OF4_A	100	Type III restriction protein res subunit	DEAD-like_helicase_N
	2	1667	2434	1	hypothetical protein
	3	2434	2742	1	RHH_8 ; Ribbon-Helix-Helix transcriptional regulator family				RHH_NikR_HicB-like
	4	2705	3253	1	restriction endonuclease II	3BAM_B	97.3
	5	3437	6451	1	ATP-dependent RNA helicase	KOG0339	100		YprA
	6	6439	7938	1	Predicted ATP-dependent RNA helicase	KOG4150	99.88		DUF1998
	7	7951	8784	1	Cls; Phosphatidylserine/phosphatidylglycerophosphate/cardiolipin synthase or related enzyme	COG1502	99.71		Cls
	8	8760	10436	1	hypothetical protein
	9	10499	11194	-1	A/G-specific adenine DNA glycosylase	3N5N_Y	100	FES	MutY
	10	11191	12267	-1	Cytosine-specific methyltransferase	3G7U_A	100	COG0270 Site-specific DNA methylase	Dcm
	11	12418	12582	-1	RHH_7 ; Transcriptional regulator, RHH-like, CopG	PF16777.8	97.03
	12	12675	13976	1	head maturation protease	phrog_1028	99.82		Aim21
	13	14014	14433	1	head scaffolding protein;Capsid fiber protein	phrog_8960	99.74		DUF2190
	14	14439	15392	1	major capsid protein	6WKK_F	99.94		Phage_capsid
	15	16045	17166	1	portal protein	6TE9_A	100
	16	17163	17417	1	holin; lysis	phrog_1527	97.59
	17	17481	17882	1	tail fiber protein;Immunoglobulin/Fibronectin type III/E set domains	phrog_20100	97.72
	18	17884	19008	1	Sonic hedgehog and related proteins	KOG3638	99.72
	19	19062	19832	-1	Restriction endonuclease-like	phrog_29450	95.72
	20	19899	20252	1	head-tail adaptor	phrog_4931	98.11
	21	20252	21643	1	Glycoside hydrolase family	4MU9_A	99.64		C5-epim_C
	22	21640	22626	1	phosphodiesterase	phrog_19279	99.93
	23	22629	23498	1	minor tail protein	phrog_290	99.96		Phage_tube_2
	24	23515	23727	1	hypothetical protein
	25	24222	24593	1	tail completion or Neck1 protein	phrog_927	99.81		phge_HK97_gp10
	26	24806	25135	1	TMP	PF06120.14	93.06
	27	25132	26793	1	tail fiber protein	phrog_35697	99.94
	28	26815	27198	1	hypothetical protein
	29	27724	29184	1	Terminase large subunit	6Z6D_A	100		Terminase_6
	30	29181	30671	1	ABC transporter ATP-binding subunit	phrog_886	99.92	ATPases associated with a variety of cellular activities	ABC_ATPase
	31	30844	31734	1	hypothetical protein
	32	31731	32933	1	Sphingosine-1-phosphate lyase 1	4Q6R_A	100	Catalyzes the decarboxylation of L-tyrosine to produce tyramine for methanofuran biosynthesis. Can also catalyze the decarboxylation of L-aspartate to produce beta-alanine for coenzyme A (CoA) biosynthesis	tyr_de_CO2_Arch
	33	33081	34277	1	Serine/threonine-protein kinase PAK 3	6FD3_A	100	regulation of centriole replication	STKc_PknB_like
	34	34714	34950	1	hypothetical protein
	35	35404	35535	1	hypothetical protein
	36	35676	36074	1	DNA-directed RNA polymerase	7OQY_Y	96.5
	37	36360	36602	1	hypothetical protein
	38	36623	36973	1	hypothetical protein
	39	36999	38351	1	Site-specific recombinase XerC	COG4973	99.95
FOZS01000002_pro	1	215	445	1	hypothetical protein
	2	546	4091	1	DNA primase/helicase	phrog_13901	99.45	CRISPR-associated helicase, Cas3	PriCT_2
	3	4167	4418	1	HTH marR-type domain-containing protein	2QWW_H	99.23	transcriptional regulators
	4	4595	5128	1	AAA+ ATPase lid domain	phrog_18924	99.92
	5	5118	5366	1	hypothetical protein
	6	5375	5698	1	hypothetical protein
	7	5757	6446	1	Arg_repressor	phrog_23205	100
	8	6421	7794	1	Large subunit terminase	5OE8_A	100		Terminase_6
	9	7798	9333	1	portal protein	phrog_9232	99.96
	10	9333	9737	1	hypothetical protein
	11	9737	10618	1	head morphogenesis	phrog_758	99.94		Phage_Mu_F
	12	10681	11967	1	head maturation protease	phrog_530	99.86		PRK02224
	13	11970	12356	1	Head decoration protein D	phrog_4588	94.87
	14	12383	13249	1	major head protein	phrog_544	99.95
	15	13256	13645	1	hypothetical protein
	16	13649	14005	1	head-tail adaptor Ad1; connector	phrog_4735	99.46
	17	14008	14436	1	head-tail adaptor; connector	phrog_7072	98.72
	18	14439	14825	1	tail completion or Neck1 protein	phrog_927	99.8	Phage protein, HK97, gp10	phge_HK97_gp10
	19	14822	14950	1	hypothetical protein
	20	14947	15378	1	Tail terminator protein Rcc01690	6TE9_F	93.23
	21	15383	15526	1	hypothetical protein
	22	15523	15837	1	Immunoglobulin/Fibronectin type III/E set domains/	phrog_18294	99.4
	23	15842	16363	1	hypothetical protein
	24	16374	16856	1	tail assembly chaperone	phrog_4976	91.26
	25	17052	19127	1	TMP	phrog_28	99.95	Phage tail tape measure protein, TP901 family	tape_meas_TP901
	26	19124	19639	1	hypothetical protein
	27	19644	20123	1	hypothetical protein
	28	20138	20758	1	hypothetical protein
	29	20761	21831	1	ribosome assembly, ribosome biogenesis, biosynthetic protein	4WJS_A	100		WD40
	30	21850	23820	1	tail protein;Immunoglobulin/Fibronectin type III/E set domains	phrog_3558	97.83
	31	23868	24377	1	Predicted small secreted protein	COG5510	97.09
	32	24477	24812	-1	hypothetical protein
	33	25370	25474	1	hypothetical protein
	34	26447	26773	1	hypothetical protein
	35	27050	27532	-1	hypothetical protein
	36	27729	28364	-1	Chaperone J-domain; DnaJ; Small T antigen	phrog_9210	100	DnaJ molecular chaperone homology domain	DnaJ
	37	28357	28575	-1	SSH domain in siroheme synthase middle domains-like	phrog_26393	99.97
	38	28775	28978	1	hypothetical protein
	39	28980	29465	1	SH3; UNK_F_TYPE; Clostridium butyricum Argonaute	phrog_27279	99.9
	40	29465	30073	1	hypothetical protein
	41	30073	30405	1	Predicted nucleic acid-binding protein, contains Zn-finger domain	COG5431	99.88	zinc finger
	42	30393	30635	1	BAT ; GAF and HTH_10 associated domain	PF15915.8	96.25
	43	30632	30850	1	hypothetical protein
	44	30911	31228	1	hypothetical protein
	45	31329	32390	1	ORC2;Cell division control protein 6 homolog 3;	2QBY_B	99.97	Cdc6-related protein, AAA superfamily ATPase	CDC6
	46	32977	34194	1	hypothetical protein
	47	34307	34567	1	hypothetical protein
	48	34574	34930	1	hypothetical protein
	49	35389	35766	1	NolR; helix-turn-helix, transcription regulator	4OMZ_B	99.06
	50	35766	36230	1	hypothetical protein			ERCC4 domain protein
	51	36036	36425	-1	hypothetical protein
	52	36459	36701	-1	hypothetical protein
	53	36701	36892	-1	Rubredoxin-related	phrog_9579	95.15
	54	37233	38102	1	Fis; DNA-binding protein Fis (factor for inversion stimulation)	COG2901	94.56		MDN1
	55	38099	38419	1	Early endosome antigen	3MJH_B	95.71
	56	38416	38730	1	Cell division protein ZapA-like	phrog_23942	97.72
	57	38727	38888	1	hypothetical protein
	58	38852	40201	-1	Site-specific recombinase XerC	COG4973	99.95	integrase family	Phage_integrase
JAAKEZ010000002_pro	1	1	441	1	hypothetical protein
	2	441	587	1	hypothetical protein
	3	600	1487	1	Predicted transcription regulator, contains HTH domain, MarR family	COG5631	98.73		HTH_ARSR
	4	1471	1692	1	hypothetical protein
	5	1703	2161	1	transcriptional regulator ASNC family;oxidoreductase	4UN1_B	98.18
	6	2355	3701	1	HEAT; HEAT repeat	COG1413	99.7		HEAT_2
	7	3937	4098	-1	hypothetical protein
	8	4240	5301	1	head maturation protease	phrog_3244	99.67
	9	5387	5815	1	Capsid fiber protein;head scaffolding protein	phrog_8960	99.74
	10	5821	6774	1	major capsid protein	3JB5_F	99.95		Phage_capsid
	11	6842	8077	1	portal protein	6TE9_A	100
	12	8074	8286	1	hypothetical protein
	13	8289	8639	1	head-tail adaptor	phrog_4931	98
	14	8642	10033	1	N-acetylglucosamine-2-epimerase	6F04_A	99.65
	15	10030	11052	1	phosphodiesterase	phrog_19279	99.95
	16	11071	11934	1	minor tail protein	phrog_290	99.97		Phage_tube_2
	17	11952	12158	1	hypothetical protein
	18	12133	12597	1	tail assembly chaperone	phrog_1749	95.72
	19	12707	13021	1	tail completion or Neck1 protein	phrog_5	99.73		phge_HK97_gp10
	20	13018	13599	1	TMP	phrog_25337	95.86
	21	13599	15194	1	Mu-like prophage tail protein gpP	COG4379	99.93
	22	15199	15612	1	hypothetical protein
	23	15596	15838	1	hypothetical protein
	24	15835	16302	1	transcriptional regulator	phrog_14101	98.72
	25	16253	17698	1	Terminase large subunit	6Z6D_A	100		Terminase_6
	26	17706	19142	1	Amino acid ABC transporter, ATP-binding protein	4U00_A	99.87	ATPases associated with a variety of cellular activities	MK0520
	27	19347	21530	1	Germ-line stem cell division protein Hiwi/Piw	KOG1042	100		Piwi_piwi-like_ProArk
	28	21495	22685	-1	Metalloproteases (zincins) catalytic domain	phrog_24479	99.88
	29	22689	23141	-1	hypothetical protein
	30	23297	24310	1	DNA methyltransferase	phrog_24333	99.76	DNA methylase	N6_N4_Mtase
	31	24325	25692	-1	Restriction endonuclease-like	phrog_16175	98.35
	32	25696	28440	-1	ATP-dependent DNA helicase (UvrD/REP)	6PPR_A	100		UvrD-helicase
	33	28765	28977	1	hypothetical protein
	34	29270	29521	1	hypothetical protein
	35	29868	30266	1	Peroxide stress regulator PerR	4LMY_A	99.07
	36	30269	30718	-1	nucleic acid-binding protein	COG1569	99.75		PIN_3
	37	30678	30935	-1	MazE; Antitoxin component of the MazEF toxin-antitoxin module	COG2336	99.27		MazE_antitoxin
	38	31598	31813	1	hypothetical protein
	39	31810	31965	1	hypothetical protein
	40	31978	33246	1	Tyrosine recombinase XerA	4A8E_A	99.95		INT_Rci_Hp1_C
JAAKXY010000003_pro	1	667	1611	-1	hypothetical protein			Phage integrase family
	2	1589	1747	-1	hypothetical protein
	3	1747	2673	-1	hypothetical protein				DUF4157
	4	2670	3656	-1	hypothetical protein
	5	3653	5143	-1	protease,Metalloproteases (zincins) catalytic domain	phrog_15610	95.61		DUF4157
	6	5775	7286	1	Ferredoxin_N ; N-terminal region of 4Fe-4S ferredoxin iron-sulfur binding	PF16947.8	99.96		PsrB
	7	7337	7543	1	hypothetical protein			Bacterio-opsin activator-like protein
	8	7645	9081	-1	Alpha-isopropylmalate synthase/homocitrate synthase	KOG2367	100		PRK09389
	9	9348	9698	-1	hypothetical protein				DUF192
	10	9758	12352	-1	Methyl-accepting chemotaxis protein	COG0840	99.9		MCP_signal
	11	12579	13157	1	HNH endonuclease	5H0M_A	99.05	COG1002 Type II restriction enzyme, methylase subunits
	12	13176	13373	-1	hypothetical protein				DUF5800
	13	13497	14354	1	UDP-N-acetylglucosamine O-acyltransferase domain-containing protein	3T57_A	99.74		COG4801
	14	14427	14837	1	hypothetical protein
	15	14932	15042	1	SeqA_N ; SeqA protein N-terminal domain	PF17206.6	96.97
	16	15117	15533	-1	MerF; integral membrane protein, mercury transporter, lipid bilayer,	2M67_A	96.93	chromosome segregation
	17	15581	16426	-1	pleckstrin homology domain	3HSA_C	96.85
	18	16988	18010	1	Site-specific recombinase XerC	COG4973	100	head morphogenesis protein, SPP1 gp7	DNA_BRE_C
	19	18108	18530	-1	Initiation-control protein YabA	5DOL_A	91.95		MreC
	20	18898	19530	-1	DNA endonuclease	phrog_16175	99.93
	21	19579	19707	-1	hypothetical protein
	22	19700	20257	-1	hypothetical protein
	23	20348	21451	-1	DNA primase/helicase	phrog_13901	100		PriCT_2
	24	22420	23022	1	Tyrosine recombinase XerA	4A8E_A	99.9		DNA_BRE_C
	25	23770	23883	1	hypothetical protein
	26	24451	25518	1	Immunoglobulin/Fibronectin type III/E set domains	phrog_9607	98.21
	27	25540	26331	-1	HEPN domain	PF05168.17	98.92
	28	26459	30307	1	DNA methyltransferase	phrog_16674	100		RdRP_1
	29	30394	30723	1	hypothetical protein
	30	30748	31044	1	hypothetical protein
	31	31037	31354	1	HNH endonuclease	phrog_25862	98.72	Phage tail tape measure protein, TP901 family	PhnA_Zn_Ribbon
	32	31512	31949	1	terS	phrog_9231	99.76
	33	31971	33506	1	TerL	4IDH_A	100		Terminase_6
	34	33538	35058	1	portal protein	phrog_9232	100
	35	35173	36006	1	head morphogenesis	phrog_758	99.96		Phage_Mu_F
	36	36028	39645	1	PQQ_3 domain-containing protein	7EVF_AA	99.78		NHL
	37	39789	40178	1	minor tail protein	phrog_17345	98.76
	38	40192	40512	1	L-shaped tail fiber protein	phrog_3304	99.68		DUF2479
	39	40517	41659	1	head maturation protease	phrog_530	99.9		Cast
	40	41751	42557	1	major capsid protein	3JB5_F	99.96		major_cap_HK97
	41	42633	42965	1	head-tail adaptor	phrog_4735	99.79
	42	42990	43214	1	hypothetical protein
	43	43217	43543	1	tail completion or Neck1 protein	phrog_222	99.18		phge_HK97_gp10
	44	43540	43935	1	Phage tail proteins	phrog_24908	100
	45	43939	44430	1	tail terminator	phrog_123	99.42
	46	44497	45696	1	minor tail protein	phrog_18409	97.96
	47	45825	46274	1	TAC	phrog_7947	90.16
	48	46541	49603	1	TMP	phrog_30543	100		tape_meas_TP901
	49	49630	50088	1	hypothetical protein
	50	50085	52259	1	virion structural protein	phrog_8510	99.48
	51	52292	52624	1	lipoprotein	phrog_15210	98.04		FapA
	52	52646	52849	1	hypothetical protein
	53	52856	53449	-1	tail proteins	phrog_16834	96.88
	54	53869	54867	1	Site-specific recombinase XerC	COG4973	100		xerC
JAANTG010000004_pro	1	609	869	1	hypothetical protein
	2	1097	1489	-1	lipoprotein	phrog_15210	98.34
	3	1543	4242	-1	Extracellular arabinanase; arabinanase, GH43, extracellular, Geobacillus stearothermophilus, hydrolase	5HP6_A	99.4		Laminin_G_3
	4	4247	4714	-1	hypothetical protein
	5	4718	7456	-1	TMP	phrog_30543	100		tape_meas_TP901
	6	7732	8184	-1	TAC	phrog_14766	89.03
	7	8344	9543	-1	minor tail protein	phrog_18409	98.07
	8	9612	10097	-1	tail terminator	phrog_123	99.61
	9	10101	10490	-1	head closure Hc1	phrog_8797	96.33
	10	10487	10813	-1	tail completion or Neck1 protein	phrog_222	99.16		HK97-gp10_like
	11	10810	10998	-1	hypothetical protein
	12	11030	11359	-1	head-tail adaptor	phrog_4735	99.84
	13	11410	12258	-1	major capsid protein	3JB5_F	99.96		Phage_capsid
	14	12300	13532	-1	head maturation protease	phrog_12864	99.75		Smc
	15	13537	13857	-1	L-shaped tail fiber protein assembly	phrog_3304	99.76		DUF2479
	16	13872	14261	-1	minor tail protein	phrog_17345	98.85
	17	14638	15462	1	hypothetical protein
	18	16200	16691	1	hypothetical protein
	19	16702	17172	1	hypothetical protein
	20	17222	18355	-1	small nucleolar RNA-associated protein	4NSX_A	100		PQQ_DH_like
	21	18358	18555	-1	hypothetical protein
	22	18621	19448	-1	head morphogenesis	phrog_758	99.94	head morphogenesis protein, SPP1 gp7
	23	19539	21071	-1	portal protein	phrog_9232	99.97
	24	21084	22607	-1	Terminase large subunit	6Z6D_A	100	chromosome segregation	Terminase_6
	25	22630	23067	-1	terminase small subunit	phrog_9231	99.73
	26	23087	23326	-1	hypothetical protein
	27	23441	24283	1	5-methylcytosine-specific restriction enzyme	6GHC_A	99.09	endonuclease	HNHc
	28	24280	25032	-1	Pheromone shutdown protein TraB, contains GTxH motif	COG1916	99.96	homolog of PrgY (pheromone shutdown protein)
	29	25084	25410	-1	HNH endonuclease	phrog_25862	99.01
	30	25407	25727	-1	hypothetical protein
	31	25944	26189	1	hypothetical protein
	32	26189	26632	1	hypothetical protein
	33	27171	27947	-1	hypothetical protein
	34	28313	28498	-1	VapB3; Predicted antitoxin, CopG family	COG1753	99.49	Pfam:DUF217	VAPB_antitox
	35	29530	29892	1	hypothetical protein
	36	30160	30327	1	hypothetical protein
	37	30814	31488	1	hypothetical protein
	38	31561	31701	-1	hypothetical protein
	39	31814	32071	1	DNA methyltransferase	phrog_11787	88.45
	40	32235	32666	1	hypothetical protein
	41	32707	33831	1	DNA primase/helicase	phrog_13901	100		Prim_Pol
	42	33914	34438	1	hypothetical protein
	43	34650	35270	1	Restriction endonuclease-like	phrog_16175	99.93
	44	35426	36673	-1	Cell division control protein	2QBY_A	100	AAA_22,Cdc6_C	TIGR02928
	45	36903	37205	-1	Ribbon-helix-helix	phrog_26668	99.89
	46	37351	38370	-1	Site-specific recombinase	COG4973	100	Phage integrase family	DNA_BRE_C
JACIWB010000004_pro	1	268	609	-1	hypothetical protein
	2	602	925	-1	DnaJ/Hsp40 cysteine-rich domain	phrog_26078	96.27
	3	912	1289	-1	hypothetical protein
	4	1276	2103	-1	DNA repair exonuclease	phrog_7339	99.96
	5	2130	2303	-1	hypothetical protein
	6	2300	2650	-1	CcdA ; Post-segregation antitoxin	PF07362.15	87.85
	7	2652	3029	-1	hypothetical protein
	8	3035	3229	-1	Type IIS restriction endonuclease FokI	PF16902.8	95.75
	9	3458	3943	-1	lipoprotein yjhA	3CFU_B	99.14		DUF4352
	10	3996	4178	1	hypothetical protein
	11	4103	4324	-1	holin; lysis	phrog_689	94.91
	12	4347	6269	-1	tail protein	phrog_400	99.75
	13	6266	7846	-1	TMP	phrog_991	99.93		PhageMin_Tail
	14	7836	7952	-1	hypothetical protein
	15	8033	8374	-1	TAC	phrog_893	87.31
	16	8374	9252	-1	minor tail protein	phrog_18409	99.97		Phage_tube_2
	17	9255	9698	-1	hypothetical protein
	18	9695	9829	-1	hypothetical protein
	19	9826	10404	-1	Adaptor protein	6TE9_D	99.84
	20	10401	10673	-1	Immunoglobulin/Fibronectin type III/E set domains	phrog_18294	95.51
	21	10679	12601	-1	Concanavalin A-like lectins/glucanases; Pentaxin	phrog_17320	99.79		DUF2341
	22	12602	13051	-1	hypothetical protein
	23	13056	13514	-1	tail fiber protein	phrog_4176	99.36
	24	13507	13665	-1	hypothetical protein
	25	13643	13834	-1	hypothetical protein
	26	13873	14832	-1	Major capsid protein	6OMC_D	99.93		capsid_maj_N4
	27	14840	16045	-1	head maturation protease	phrog_3244	99.72	Caudovirus prohead serine protease	COG2433
	28	16061	16393	-1	tail completion or Neck1 protein; connector	phrog_5	99.81	Bacteriophage HK97-gp10, putative tail-component	HK97-gp10_like
	29	16437	16637	-1	hypothetical protein
	30	16651	17376	-1	minor head protein	phrog_115	99.95	head morphogenesis protein, SPP1 gp7	Phage_Mu_F
	31	17389	18675	-1	portal protein	6TE9_A	100		COG3567
	32	18720	19976	-1	Terminase large subunit	6Z6D_A	100		COG4373
	33	19973	20353	-1	terminase small subunit	PF07141.14	99.55	COG3415 Transposase and inactivated derivatives
	34	20332	20637	-1	hypothetical protein
	35	20709	20906	-1	hypothetical protein
	36	21240	22121	-1	Tyrosine recombinase XerA	5HXY_C	100	Phage integrase family	INT_P4_C
JADDUK010000002_pro	1	1	939	1	Site-specific recombinase XerC	COG4973	99.98	Phage integrase family	xerC
	2	959	1594	-1	PIN domain-like	phrog_7929	99.93		PIN_LabA
	3	1673	1864	-1	hypothetical protein
	4	1864	3201	-1	head protein	phrog_9534	99.87
	5	3211	3660	-1	tail fiber protein	phrog_4176	99.21		DUF3751
	6	3664	5829	-1	tail protein	phrog_400	99.83		Prophage_tail
	7	5826	8186	-1	TMP	phrog_991	99.96	TIGRFAM Phage tail tape measure protein TP901	tape_meas_TP901
	8	8365	8700	-1	TAC	phrog_893	99.87
	9	8754	8900	-1	Putative transposon-encoded protein	PF09853.12	99.63	Putative transposon-encoded protein (DUF2080)	DUF2080_fam_acc
	10	8982	9170	1	nucleic acid-binding protein	COG4068	99.37		PRK06450
	11	9191	9442	1	hypothetical protein
	12	9458	10510	1	DNA endonuclease related to intein-encoded endonucleases	COG3780	99.65		LAGLIDADG_3
	13	10520	11446	-1	minor tail protein	phrog_290	100		Phage_tube_2
	14	11446	11616	-1	hypothetical protein
	15	11621	12091	-1	tail terminator	phrog_78	99.34
	16	12201	12524	-1	head-tail connector protein	phrog_24636	99.76	Bacteriophage HK97-gp10, putative tail-component	HK97-gp10_like
	17	12527	12895	-1	tail completion or Neck1 protein; connector	phrog_17193	99.67
	18	12892	13455	-1	hypothetical protein
	19	13437	13658	-1	hypothetical protein
	20	13655	13828	-1	hypothetical protein
	21	13882	14025	-1	Putative transposon-encoded protein	PF09853.12	99.67	Putative transposon-encoded protein (DUF2080)	DUF2080_fam_acc
	22	14103	14297	1	DNA-directed DNA polymerase	4AYB_P	98.08
	23	14318	14569	1	hypothetical protein
	24	14586	15800	1	CRISPR-associated protein Cas14a	7C7L_B	100	Transposase, is605 orfb family	guided_TnpB
	25	15865	16356	-1	transcriptional regulator, containsd two HTH domains	7AE1_P	99.4	protein conserved in archaea
	26	16502	16882	-1	head-tail adaptor	phrog_1161	96.86
	27	16879	17085	-1	hypothetical protein
	28	17116	17349	-1	holin; lysis	phrog_689	98.81
	29	17378	18175	-1	major capsid protein	3JB5_F	99.96	Phage capsid family	Phage_capsid
	30	18180	18548	-1	head scaffolding protein	phrog_8960	99.84	Uncharacterized conserved protein (DUF2190)
	31	18553	19911	-1	head maturation protease	phrog_3244	99.78	Caudovirus prohead serine protease	proheadase_HK97
	32	20291	20614	-1	hypothetical protein
	33	20640	22145	-1	minor head protein	phrog_19443	100	Phage Mu protein F like protein	Phage_Mu_F
	34	22152	23300	-1	Phage portal protein	6TE9_A	100	Phage portal protein	portal_HK97
	35	23698	25017	-1	Large subunit terminase	5OE8_A	100	Terminase RNaseH-like domain	Terminase_6
	36	25010	25459	-1	terminase small subunit	phrog_426	98.66
	37	25545	25802	-1	hypothetical protein
	38	25844	26056	-1	hypothetical protein
	39	26126	26293	1	hypothetical protein
	40	26685	26813	-1	hypothetical protein
	41	26850	27506	-1	hypothetical protein
	42	27482	27895	-1	hypothetical protein
	43	27897	28391	-1	hypothetical protein
	44	28436	28609	-1	hypothetical protein
	45	28606	28848	-1	hypothetical protein
	46	28841	29152	-1	hypothetical protein				DUF1599
	47	29152	29328	-1	nucleic acid-binding protein, contains Zn-ribbon domain	COG4068	97.64
	48	29332	29541	-1	hypothetical protein				YihI
	49	29541	29678	-1	hypothetical protein
	50	29678	30271	-1	hypothetical protein
	51	30268	30798	-1	hypothetical protein
	52	30800	31045	-1	hypothetical protein
	53	31045	31782	-1	DNA polymerase sliding clamp	1RWZ_A	100	Sliding clamp subunit that acts as a moving platform for DNA processing. Responsible for tethering the catalytic subunit of DNA polymerase and other proteins to DNA during high-speed replication	PRK01115
	54	31779	31964	-1	hypothetical protein
	55	31961	32527	-1	DenB-like DNA endonuclease IV	phrog_1360	98.26
	56	32524	32796	-1	Zinc finger protein SNAI1	3W5K_B	99.42		PHA00732
	57	32798	32980	-1	Viperin; Enzyme, Radical SAM, Antiviral
	58	32977	33270	-1	hypothetical protein
	59	33270	33467	-1	hypothetical protein
	60	33460	33717	-1	Antitoxin ParD	7YCS_B	98.82	transcriptional regulators containing the CopG Arc MetJ DNA-binding domain
	61	33771	34067	1	Antitoxin ParD	7YCS_B	98.47
	62	34084	34656	1	pleckstrin homology domain	PF08000.14	99.42	Bacterial PH domain	bPH_3
	63	34656	35174	1	hypothetical protein
	64	35185	36261	1	nuclease; DNA, RNA and nucleotide metabolism	phrog_20876	99.63	PFAM nuclease (SNase domain protein)	SNc
	65	36302	36487	1	ribbon-helix-helix, IMMUNE SYSTEM-DNA COMPLEX	2H3A_B	99.12	Post-segregation antitoxin CcdA	CcdA
JADHWN010000002_pro	1	210	1835	1	DNA-binding transcriptional regulator, IclR family [Transcription]	COG1414	99.61
	2	2494	2679	-1	ESCRT-III; Cell cycle, Cell division, cytokinesis,winged-helix ; 2.15A {sulfobus solfataricus}	2XVC_A	98.86	transcriptional regulators
	3	2893	3708	1	DUF6345	PF19872.2	100		pheS
	4	3720	4709	1	YycI; Two-component signal transduction system YycFG, regulatory protein YycI [Signal transduction mechanisms]	COG4853	99.81		DUF6345
	5	4746	5246	-1	Glyoxalase/bleomycin resistance protein/dioxygenase	4N04_B	98.41
	6	5343	5498	1	Antitoxin MazE; MazE, antitoxin, DNA BINDING PROTEIN	2MRN_A	99.22		MazE_antitoxin
	9	7247	8647	-1	Terminase large subunit; genome packaging, bacteriophage, ATPase, nuclease, VIRAL PROTEIN; HET: BR; 2.2A	6Z6D_A	100		Terminase_6
	12	9487	10953	-1	Uncharacterized ABC transporter ATP-binding protein TM_0288; ABC-type Nucleotide Binding Domain (NBD), METAL BINDING PRO	4Q7M_B	99.9
	13	10950	11219	-1	Hypothetical protein	PF04246.15	91.49	ATPases associated with a variety of cellular activities	ABC_ATPase
	15	11593	14376	-1	tail fiber protein	6ZVM_AAA	99.07		Laminin_G_3
	17	14987	15364	-1	Ribbon-helix-helix	phrog_927	99.73		phge_HK97_gp10
	19	15573	15899	-1	Phage tail assembly chaperone	PF06222.14	98.37
	20	15905	16789	-1	Phage tail tube protein	PF18906.3	99.87		Phage_tube_2
	21	16798	17205	-1	Tail terminator protein Rcc01690	6TE9_F	99.69
	22	17202	17588	-1	head-tail connector protein	phrog_22663	99.52
	24	17918	19186	-1	tail spike protein	7W1E_A	99.86		Beta_helix
	25	19183	19425	-1	Acyl-CoA thioester hydrolase ybgC; YBHC, BETA-HELIX, PERIPLASMIC, LIPOPROTEIN, OUTER MEMBRANE	3GRH_A	95.77		Pectinesterase
	26	19412	19777	-1	Head completion protein	7KLN_L2	99.52
	28	20104	21033	-1	major capsid protein	1OHG_A	99.76
	29	21042	21449	-1	Capsid fiber protein	6QYY_D	98.39
	30	21449	22489	-1	Phage head maturation protease	COG3740	99.28		Phage_GP20
	31	22482	23720	-1	Phage portal protein	6TE9_A	100
	34	24354	24710	1	Penicillinase repressor	PF03965.19	99.42		Penicillinase_R
	35	25026	27577	1	Response regulator aspartate phosphatase I; Tetratricopeptide repeat, Phosphatase,	4I1A_A	97.77
	37	28224	28646	-1	Endonuclease BGLⅢ; alpha and beta proteins (a/b), restriction endonuclease-like, phosphodiesterase	1DFM_A	97.35
	38	28943	29557	-1	TrmB, a global transcription regulator; Transcriptional regulator	3QPH_A	99.37
	39	29699	31555	-1	HerA;Hydrolase, nura,helicase, translocase, DNA, MRE11, RAD50, homologous recombination	4D2I_A	99.93		Smc
	41	32021	32275	-1	PefI protein; winged helix-turn-helix, transcription regulatory protein	2JT1_A	97.99
	42	32441	32704	-1	Chromatin protein Cren7	phrog_6504	93.04
	43	32701	34221	-1	ParB, Chromosome segregation	6SDK_D	99.86	RepB plasmid partitioning protein	parB_part
	44	34278	34592	-1	ParB-like partition protein	phrog_6218	99.85
	45	34585	34788	-1	unknown function	phrog_15317	99.4
	46	34781	35947	-1	Site-specific recombinase XerC	COG4973	99.97		DNA_BRE_C
	48	37457	38845	-1	RNase_HII	phrog_9243	99.95		Smc
	50	39878	40165	-1	Transcriptional regulator, MarR family	2QWW_A	98.81
	51	40218	40484	-1	Winged helix-turn-helix, two-stranded antiparallel coiled coil	1R7J_A	99.25	Transcriptional regulator	HTH_45
JAGTQY010000001_pro	2	1265	1918	-1	NERD ; Nuclease-related domain	PF08378.14	93.44
	4	3880	4314	-1	Predicted secreted endonuclease distantly related to archaeal Holliday junction resolvase	COG4741	99.85	related to archaeal Holliday junction resolvase	Endonuc_Holl
	5	4616	6061	-1	Predicted ATP-dependent Lon-type protease [Posttranslational modification, protein turnover, chaperones].	COG4930	100	Putative ATP-dependent Lon protease	Lon_2
	6	6063	9722	-1	MmeI; DNA-protein complex, Restriction-Modification enzyme, Hydrolase-DNA complex	5HR4_J	100	Pfam:Methyltransf_26	BREX_1_MTaseX
	7	9760	10596	-1	GTPase subunit of restriction endonuclease; Endonuclease, AAA protein, GTPase, Methylation-dependent restriction	6UT5_E	99.52
	10	11642	12628	1	UDP-glucose 4-epimerase related protein	6PNL_A	100	NAD(P)H-binding	UDP_G4E_2_SDR_e
	11	12699	13580	1	Putative O-methyltransferase;O-METHYL TRANSFERASE, SAM, transferase	5LHM_A	99.43	Methyltransferase domain	Methyltransf_24
	12	13720	14679	-1	CESA_like_2; CESA_like_2 is a member of the cellulose synthase superfamily	cd06427	99.87	Glycosyl transferase family 2	Glycos_transf_2
	13	14877	15680	1	Ceramide glucosyltransferase [Lipid transport and metabolism, Cell wall/membrane/envelope biogenesis]	KOG2547	99.95	glycosyl transferase family 2	Glyco_tranf_GTA_type
	14	15749	16870	-1	Glycosyl transferase, group 1; Rossmann-fold, Transferase	2R60_A	100		GT4_PimA-like
	15	16867	17700	-1	CESA_like_2; CESA_like_2 is a member of the cellulose synthase superfamily	cd06427	99.95	glycosyl transferase family 2	Glycos_transf_2
	16	17720	19024	-1	Phosphatidylinositol glycan anchor biosynthesis class U protein	7W72_U	99.82
	17	19021	20235	-1	Predicted membrane-bound dolichyl-phosphate-mannose-protein mannosyltransferase	COG4346	99.69
	18	20216	21262	-1	GDP-mannose-dependent alpha-(1-2)-phosphatidylinositol mannosyltransferase; GT-B, transferase	4N9W_A	100		Glycosyltransferase_GTB-type
	20	22081	22233	-1	nickel responsive regulartor; Transcription, repressor,pyrococcus horikoshii,nikr,DNA-binding	2BJ7_B	96.8
	21	22355	22486	1	DNA binding, Antibiotic resistance, Firmicutes	7NUV_B	96.38
	23	22831	23364	1	TATA-box binding protein (TBP), component of TFIID and TFIIIB [Transcription]	COG2101	100		TBP_archaea
	25	23804	25423	1	Phage- or plasmid-associated DNA primase [Mobilome: prophages, transposons]	COG3378	98.95
	28	28244	28429	1	Phage_CP76 ; Phage regulatory protein CII	PF06892.14	97.04
	29	28500	29249	1	Cytokinesis protein 3, contains TGc (transglutaminase/protease-like) domain [Cell cycle control, cell division	COG5279	99.62		Transglut_core
	31	29594	30382	1	Site-specific DNA-methyltransferase (adenine-specific); methyl transferase	7M6B_B	100	MethyltransfD12; n6 adenine-specific dna methyltransferase	Dam
	32	30394	30798	1	hypothetical protien
	33	30795	31310	1	Transcription initiation factor IIE, alpha subunit [Transcription]	COG1675	95.3
	34	31307	32158	1	Phage terminase large subunit,ATPase	7KS4_B	99.95		Terminase_6
	35	32155	32697	1	Terminase large subunit,nuclease domain	5M1P_A	99.82		Terminase_6C
	36	32824	34167	1	Phage portal protein, HK97 family	6TE9_A	100		portal_HK97
	37	34175	35371	1	Phage head maturation protease	COG3740	98.91		dnaK
	38	35374	35823	1	Capsid fiber protein	6QYY_D	99.63
	39	35837	36757	1	major capsid protein	6B0X_F	99.96		Linocin_M18
	40	36825	37178	1	adaptor protein	COG4387	99.11
	41	37166	37438	1	5-methylcytosine-specific restriction enzyme A;HNH endonuclease	6GHC_A	98.17	HNH endonuclease	HNHc
	42	37438	38076	1	tail sheath, tail contraction	5LII_P	97.05
	43	38079	38495	1	tail protein-like	phrog_37381	97.72
	44	38638	39495	1	Phage tail tube protein	PF18906.3	98.86		Phage_tube_2
	45	39539	39889	1	Phage_TAC_1 ; Phage tail assembly chaperone	PF06222.14	93.57
	50	43816	44343	1	Baseplate	COG5301	98.53
	51	44353	45312	1	Tail fiber protein	phrog_23676	98.42
	52	45326	45703	1	Glyco_hydro2_C5 ; Glycoside hydrolase family 2 C-terminal domain 5	PF18565.4	97.32
	56	46578	48209	1	disaggregatase related repeat-containing protein	WP_196296685.1	100		DNRLRE_dom
	57	48365	51916	-1	Ski2-Type helicase; Hel308,SSO2462,Helicase,Hydrolase, DNA Repair ,ATP-binding	2VA8_B	100		BRR2
	59	53605	54876	-1	Site-specific recombinase XerC [Replication, recombination and repair]	COG4973	99.95	integrase family	DNA_BRE_C
JAGTQZ010000009_pro	1	2	247	-1	Post-segregation antitoxin (ccd killing mechanism protein) encoded by the F plasmid [Mobilome: prophages, trans	COG5302	99.71		CcdA
	2	657	830	-1	Nucleoprotein; STRUCTURE FROM CYANA Nuclear Magnetic Resonance Respiratory Syncytial Virus Nucleoprotein	6YJL_A	93.68
	4	1219	1431	1	Post-segregation antitoxin CcdA	PF07362.15	96.44
	5	1468	1893	1	NolR; helix-turn-helix, transcription regulator	4OMZ_B	98.94		HTH_ARSR
	6	1929	2657	-1	Transcriptional regulator, MarR family	4MNU_A	99.15		HTH_ARSR
	7	2766	2921	1	MazE; Antitoxin component of the MazEF toxin-antitoxin module	COG2336	99.36
	8	3174	5561	1	DNA primase	COG3378	100		Prim_Pol
	9	5562	5861	1	RNA polymerase sigma factor RpoN	2AHQ_A	83.27
	10	5861	6145	1	RNA polymerases II	1QYP_A	85.49
	11	6135	6461	1	hypothetical protein
	12	6469	7443	1	Major capsid protein	6OMC_I	99.93
	13	7533	8612	1	TMP	COG5280	96.26		LT_TF-like
	14	8685	9134	1	Antitoxin RelB; RelB, Ribbon-Helix-Helix, antitoxin, Repressor, Stress response, Transcription, Transcription regulation	2K29_B	97.03
	15	9206	9964	-1	XerC; Site-specific recombinase XerC	COG4973	99.91		Phage_integr_3
JAIWPJ010000001_pro	1	57	1283	1	Site-specific recombinase XerC	COG4973	99.96	integrase family	Phage_integrase
	2	1299	1451	-1	hypothetical protein
	3	1448	1762	-1	hypothetical protein
	4	1759	2253	-1	YvbJ; Uncharacterized membrane protein YvbJ	COG4640	99.54	ERCC4 domain protein
	5	2250	2663	-1	hypothetical protein
	6	2660	3391	-1	hypothetical protein
	7	3384	3524	-1	hypothetical protein
	8	3521	4264	-1	hypothetical protein
	9	4261	4575	-1	hypothetical protein
	10	4889	5098	-1	CdbA; nucleoid ribbon-helix-helix, DNA BINDING PROTEIN	6SBW_A	98.59		RHH_NikR_HicB-like
	11	5188	5379	1	Nickel-responsive regulator; nickel-binding, ribbon-helix-helix	2HZA_A	98.45		RHH_NikR_HicB-like
	12	5516	5812	1	HalOD1 ; Halobacterial output domain	PF18545.4	99.9		HalOD1
	13	5809	5958	-1	hypothetical protein
	14	5965	6096	1	hypothetical protein
	15	6364	6723	-1	ArsR family transcriptional regulator; ArsR, Arsenic/Antimony Binding	6UVU_A	98.59	IMG reference gene
	16	6813	7481	-1	Predicted DNA binding protein, contains HTH domain	COG3413	99.88	Bacterio-opsin activator HTH	BAT
	17	7662	8180	-1	Sensor kinase protein rcsC; Two independent structural domains	2AYX_A	99.79	response regulator, receiver	REC_Rcp-like
	18	8219	9292	-1	ORC2; ORC, CDC6, DNA REPLICATION INITIATION, DNA BINDING PROTEIN, AAA+ ATPASE	1W5T_A	99.96	Cdc6-related protein, AAA superfamily ATPase	CDC6
	19	9693	9809	1	hypothetical protein
	20	9870	10100	1	Halobacterial output domain	PF18545.4	99.87		HalOD1
	21	10631	10825	1	hypothetical protein
	22	10727	10945	-1	hypothetical protein
	23	11988	12185	-1	hypothetical protein
	24	12178	12297	-1	hypothetical protein
	25	12298	12558	-1	hypothetical protein
	26	12558	13040	-1	SH3; UNK_F_TYPE; Clostridium butyricum Argonaute	phrog_27279	99.89
	27	13043	13426	-1	hypothetical protein			Belongs to the glutamate synthase family
	28	13610	13867	1	transcriptional regulator	phrog_7387	98.55
	29	13860	14075	1	Zap1_zf2 ; Zap1 zinc finger 2	PF18217.4	95.42	zinc finger
	30	14609	15403	-1	TrmB, a global transcription regulator	3QPH_A	99.97	transcriptional	TrmB
	31	15990	16658	1	DNA binding protein, contains HTH domain	COG3413	99.91	GAF and HTH_10 associated domain	HTH_10
	32	17670	17837	1	hypothetical protein
	33	17950	20043	1	hypothetical protein
	34	20157	20333	1	hypothetical protein
	35	20643	23699	1	Phytochrome B; phytochrome, asymmetric dimer, GENE REGULATION	7RZW_B	100	signal transduction histidine kinase	BaeS
	36	23943	24434	-1	Predicted RNA-binding protein, contains PUA-like EVE	COG1673	99.7
	37	24784	24951	1	hypothetical protein
	38	24948	25943	-1	hypothetical protein
	39	25936	26133	-1	GTP cyclohydrolase I feedback regulatory protein	phrog_21144	99.76	Domain of unknown function (DUF4177)	DUF4177
	40	26192	26350	1	hypothetical protein
	41	26423	26593	1	hypothetical protein
	42	26644	27987	1	Endonuclease, HJR/Mrr/RecB family	COG1787	99.44	endonuclease distantly related to archaeal Holliday junction resolvase and Mrr-like restriction enzymes
	43	29245	29781	1	Intracellular proteinase inhibitor	3ISY_A	97.87		Mrr_cat
	44	29786	32449	-1	Guanine nucleotide-binding protein	5KDO_B	99.97		WD40
	45	32454	32840	-1	hypothetical protein
	46	32856	34838	-1	minor tail protein	phrog_30994	99.91		Prophage_tail
	47	34848	37592	-1	Tape Measure Protein	6V8I_CF	99.95		COG5412
	48	37621	37809	-1	hypothetical protein
	49	37872	38273	-1	TAC	PF16459.8	80.6
	50	38277	39527	-1	minor tail protein	phrog_18409	97.89
	51	39524	39709	-1	hypothetical protein
	52	39733	40266	-1	hypothetical protein
	53	40270	40656	-1	head-tail adaptor	phrog_1951	96.31
	54	40653	41102	-1	tail completion or Neck1 protein	phrog_222	99.83		phge_HK97_gp10
	55	41099	41461	-1	Head completion protein	7KLN_L2	99.9
	56	41495	41875	-1	hypothetical protein
	57	41884	42705	-1	major capsid protein	6WKK_F	99.95
	58	42749	43150	-1	head scaffolding protein	phrog_673	96.98
	59	43147	44649	-1	head maturation protease	phrog_12864	99.61		PRK02224
	60	44651	45601	-1	minor head protein	phrog_115	99.91		Phage_Mu_F
	61	45598	47169	-1	portal protein	phrog_9232	99.95
	62	47175	48752	-1	Terminase large subunit	6Z6D_A	100	chromosome segregation	Terminase_6
	63	48745	49431	-1	Arg_repressor	phrog_23205	100
	64	49588	49848	-1	hypothetical protein
	65	49851	50168	-1	holin; lysis	phrog_6384	88.98
	66	50165	50392	-1	hypothetical protein
	67	50730	50912	-1	hypothetical protein
	68	50909	51502	-1	hypothetical protein
	69	51784	52545	1	hypothetical protein
	70	52560	52790	-1	Transcriptional regulator, MarR family	2QWW_H	98.83	transcriptional regulators	MarR_2
	71	52783	53175	-1	hypothetical protein
	72	53172	53399	-1	hypothetical protein
	73	53396	54031	-1	hypothetical protein
	74	54229	54618	-1	hypothetical protein
	75	54611	54874	-1	hypothetical protein
	76	54871	55071	-1	Minichromosome maintenance protein MCM	2MA3_A	97.34
	77	55270	55851	-1	hypothetical protein				FtsB
	78	55848	56069	-1	ATP-dependent metalloprotease FtsH
JAJJZH010000007_pro	1	58	1356	1	Tyrosine recombinase XerA	5HXY_C	99.44	integrase family	Phage_integrase
	2	1320	1490	-1	hypothetical protein				Transcrip_reg
	3	1487	1819	-1	hypothetical protein
	4	1816	2184	-1	Zinc finger protein SNAI1	3W5K_B	99.4
	5	2181	2474	-1	HTH marR-type domain-containing protein	7DVR_A	99.39
	6	2474	3043	-1	DNA ligase	phrog_13972	96.94
	7	2997	4028	-1	hypothetical protein
	8	4028	4180	-1	hypothetical protein
	9	4180	4362	-1	Zinc finger protein	1X3C_A	93.74
	10	4488	4691	-1	ParD; Transcriptional regulator, contains Arc/MetJ-type RHH	COG3609	98.62		RHH_NikR_HicB-like
	11	4805	4999	1	Nickel-responsive regulator	2HZA_A	98.54
	12	5008	5235	-1	hypothetical protein
	13	5347	5544	1	hypothetical protein
	14	5541	6572	-1	Cell division control protein	2QBY_B	99.97		cdc6
	15	6808	6945	1	hypothetical protein
	16	7246	7488	-1	hypothetical protein
	17	7485	7808	-1	nucleic acid-binding protein, contains Zn-finger domain	COG5431	98.94	zinc finger
	18	7808	8161	-1	hypothetical protein
	19	8154	8336	-1	Zn_Tnp_IS91 ; Transposase zinc-binding domain	PF14319.9	96.9
	20	8336	8638	-1	SH3; UNK_F_TYPE; Clostridium butyricum Argonaute	phrog_27279	99.92
	21	8631	8810	-1	Zinc-ribbon containing domain	PF11023.11	96.22
	22	8934	9212	-1	hypothetical protein
	23	9407	9679	1	transcriptional regulator	phrog_7387	98.04
	24	9676	11496	1	General transcription and DNA repair factor IIH helicase subunit XPB	6NMI_A	100	COG1061 DNA or RNA helicases of superfamily II	SSL2
	25	11551	11688	-1	hypothetical protein
	26	11636	12469	-1	hypothetical protein
	27	12438	13457	-1	Lipid binding protein	3BUT_A	96.98
	28	13674	14489	-1	nuclease	phrog_20876	99.95	Excalibur calcium-binding domain	YncB
	29	14660	15697	1	hypothetical protein				MlaD
	30	15709	18507	-1	Neural cell adhesion molecule,Immunoglobulin domain	5E52_A	99.18		FN3
	31	18509	20152	-1	four-domain fibronectin fragment	3T1W_A	99.91		FN3
	32	20152	21288	-1	tail protein	phrog_36820	93.8
	33	21294	21881	-1	hypothetical protein
	34	21952	22515	1	nucleic acid-binding protein, contains Zn-ribbon domain	COG4068	99.14		zinc_ribbon_2
	35	22512	23657	-1	hypothetical protein
	36	23654	23770	-1	hypothetical protein				SPOC_SHARP
	37	23839	24321	-1	TAC	phrog_19457	100		DUF6162
	38	24318	25223	-1	minor tail protein	phrog_18409	100
	39	25272	25799	-1	hypothetical protein
	40	25796	26320	-1	tail completion or Neck1 protein; connector	phrog_879	97.85
	41	26328	27182	-1	Adaptor protein	6TE9_D	99.35
	42	27189	27569	-1	hypothetical protein
	43	27569	27946	-1	hypothetical protein
	44	27955	29046	-1	major capsid-like protein	COG4653	99.96	N-acetylmuramoyl-L-alanine amidase activity
	45	29058	30398	-1	head maturation protease	phrog_33677	99.85	Pfam:Peptidase_S78_2	Peptidase_S78_2
	46	30402	30524	-1	hypothetical protein
	47	30657	31124	1	hypothetical protein
	48	31139	33091	-1	portal protein	phrog_2271	100	Phage portal protein	portal_PBSX
	49	33122	34498	-1	Large subunit terminase	5OE8_A	100	Terminase RNaseH-like domain	Terminase_6
	50	34491	35015	-1	terminase small subunit	phrog_1482	99.23	DNA-packaging protein gp3	HHH_5
	51	35018	35704	-1	hypothetical protein
	52	35701	35940	-1	hypothetical protein
	53	35937	36260	-1	hypothetical protein
	54	36622	36831	-1	hypothetical protein
	55	36831	37439	-1	AAA+ ATPase lid domain	phrog_18924	100
	56	37821	38051	-1	Transcriptional regulator, MarR family	2QWW_H	99.02
	57	38054	38329	-1	DNA-directed RNA polymerase	6RUI_I	96.28
	58	38326	38691	-1	Hydrogenase/urease nickel incorporation protein	2KDX_A	93.08
	59	38770	38970	1	hypothetical protein
	60	39019	39348	-1	hypothetical protein
	61	39357	39689	-1	RNA-binding protein involved in translation	COG2888	98.83
	62	39686	39904	-1	Minichromosome maintenance protein MCM	2M45_A	91.26
	63	39901	41148	-1	hypothetical protein				DUF445
	64	41141	41473	-1	hypothetical protein
	65	41461	41802	-1	restriction endonuclease, HNH family	COG3183	98.38		HNHc
JALHSQ010000084_pro	1	1	471	-1	hypothetical protein
	2	471	2870	-1	TMP	phrog_32885	99.69
	3	3007	3408	-1	hypothetical protein
	4	3405	3665	-1	hypothetical protein
	5	3696	4094	-1	major tail protein	phrog_1407	99.75
	6	4117	4617	-1	hypothetical protein
	7	4624	5049	-1	tail terminator	phrog_17840	99.8
	8	5046	5408	-1	tail completion or Neck1 protein; connector	phrog_5	99.54	Phage virion morphogenesis
	9	5474	6085	-1	Adaptor protein	6TE9_D	99.92
	10	6139	6606	-1	hypothetical protein
	11	6736	7572	-1	major head protein	phrog_1357	99.93
	12	7569	7943	-1	hypothetical protein
	13	8129	8548	-1	hypothetical protein
	14	8778	9221	-1	Acetyltransferase; acetyltransferase	2DXQ_B	99.93		Acetyltransf_1
	15	9221	9889	-1	phosphoglucosamine acetyltransferase	KOG4135	99.84	COG0454 Histone acetyltransferase HPA2 and related acetyltransferases	RimI
	16	9853	10365	-1	Spermidine N(1)-acetyltransferase	6CY6_A	99.93	Acetyltransferase (GNAT) domain	RimL
	17	10492	11505	-1	head maturation protease	phrog_530	99.84
	18	11531	11746	-1	head morphogenesis	phrog_7625	97.59		Phage_Mu_F
	19	11768	12595	-1	hypothetical protein
	20	12595	12870	-1	hypothetical protein
	21	12884	13291	-1	minor tail protein	phrog_2952	99.47
	22	13558	13932	-1	head decoration	phrog_2647	99.07
	23	13935	14510	-1	hypothetical protein
	24	14494	16062	-1	Portal protein	5NGD_B	100
	25	16046	16528	-1	YkgJ; Fe-S-cluster containining protein	COG0727	99.58		YkgJ
	26	16532	17935	-1	Terminase large subunit	6Z6D_A	100		Terminase_6
	27	18226	18462	-1	hypothetical protein
	28	18912	19457	-1	RPC10; DNA-directed RNA polymerase, subunit RPC12/RpoP, contains C4-type Zn-finger	COG1996	95.99
	29	19697	20254	1	hypothetical protein
	30	20388	20537	1	ORF OMEGA; DNA-BINDING-REGULATORY PROTEIN COMPLEX, RIBBON-HELIX-HELIX, RHH	2BNW_A	98.99
	31	20534	21418	1	DNA methyltransferase	phrog_24333	99.74	DNA methylase	N6_N4_Mtase
	32	21423	22172	-1	Restriction endonuclease	2OA9_A	100	MvaI/BcnI restriction endonuclease family	PDDEXK_nuclease
	33	22634	23035	-1	hypothetical protein
	34	23032	23430	-1	NikR; Metal-responsive transcriptional regulator, contains CopG/Arc/MetJ DNA-binding domain	COG0864	99.79		RHH_NikR_HicB-like
	35	23580	23750	1	Antitoxin ParD	7YCW_B	99.01		RHH_NikR_HicB-like
	36	23759	24031	1	hypothetical protein
	37	24387	24800	1	Helicobacter pylori, repressor	2K1O_B	97
	38	25147	25983	1	Tyrosine recombinase XerA	5HXY_C	99.97		INT_Rci_Hp1_C
	39	25980	27026	1	Tyrosine recombinase XerA	5HXY_C	99.97		DNA_BRE_C
JPES01000032_pro	1	64	735	1	integrase	phrog_7244	99.87	integrase family	DNA_BRE_C
	2	825	1352	1	transcriptional regulator	phrog_31496	98.47	integrase family
	3	1343	1507	-1	hypothetical protein
	4	1582	1947	-1	hypothetical protein
	5	1940	2248	-1	hypothetical protein
	6	2241	2786	-1	hypothetical protein
	7	2786	3745	-1	hypothetical protein
	8	3742	4224	-1	hypothetical protein
	9	4224	4442	-1	RNA-binding protein involved in translation, contains Zn-ribbon domain	COG2888	98.08
	10	4744	4968	-1	hypothetical protein				RHH_NikR_HicB-like
	11	5074	5307	1	antitoxin MazE4	5XE3_F	98.96
	12	5309	5761	1	antitoxin from a toxin-antitoxin system	phrog_6494	98.69		TPR_12
	13	5929	6126	1	PelB; Tetratricopeptide repeat	5WFT_A	97.94		NikR superfamily
	14	6132	7196	-1	Nickel-responsive regulator	2HZA_A	98.31		CDC6
	15	7266	7703	-1	Cell division control protein	2QBY_B	99.96	Cdc6-related protein, AAA superfamily ATPase
	16	7700	8017	-1	hypothetical protein
	17	8017	8289	-1	hypothetical protein
	18	8286	8663	-1	hypothetical protein
	19	8665	8841	-1	hypothetical protein
	20	9029	9286	1	hypothetical protein
	21	9279	9887	1	Z-DNA-binding protein	2LNB_A	98.9	transcriptional regulators	DnaJ
	22	9900	10805	-1	Molecular chaperone	KOG0723	98.63	heat shock protein DnaJ
	23	11204	11485	-1	endonuclease	COG2827	99.46
	24	11478	11732	-1	holin; lysis	phrog_27838	91.27
	25	12004	12456	-1	hypothetical protein
	26	12453	13157	-1	hypothetical protein
	27	13158	14948	-1	botulinum neurotoxin	3VUO_A	98.76		Laminin_G_3
	28	14948	15292	-1	METAL BINDING PROTEIN,	3ZYP_A	98.17
	29	15377	15943	-1	hypothetical protein
	30	15944	16528	-1	L-shaped tail fiber protein	7QG9_L	99.61
	31	16598	20371	-1	hypothetical protein
	32	20371	20829	-1	Receptor mediating netrin-dependent axon guidance	KOG4221	99.9		FN3
	33	20826	23414	-1	hypothetical protein
	34	23454	23702	1	TMP	phrog_30543	99.93		tape_meas_TP901
	35	23931	24440	-1	nucleic acid-binding protein, contains Zn-ribbon domain	COG4068	99.15
	36	24443	25666	-1	hypothetical protein
	37	25669	25851	-1	minor tail protein	phrog_18409	97.99
	38	25859	26323	-1	hypothetical protein
	39	26313	26705	-1	tail terminator	phrog_123	98.28
	40	26702	27100	-1	head closure Hc1	phrog_4598	96.73
	41	27103	27480	-1	tail completion or Neck1 protein	phrog_222	99.93
	42	27484	27861	-1	head-tail adaptor	phrog_4735	99.62
	43	27824	28735	-1	hypothetical protein
	44	28747	29133	-1	major capsid protein	6B0X_G	99.92
	45	29134	30390	-1	Head decoration protein	phrog_4588	94.73
	46	30657	31256	-1	head maturation protease	phrog_530	99.9
	47	31256	31738	-1	head morphogenesis	phrog_758	96.65
	48	31743	32732	1	Portal protein	3JA7_B	97.24
	49	32787	34148	-1	hypothetical protein
	50	34132	34815	-1	Large subunit terminase	5OE8_A	100	chromosome segregation	phage_term_2
	51	34911	35135	-1	hypothetical protein
	52	35144	35659	-1	hypothetical protein
	53	35782	36087	1	hypothetical protein
	54	36145	39909	-1	hypothetical protein
	55	39906	40238	-1	General transcription and DNA repair factor IIH helicase subunit XPD	7O4J_0	99.45	CRISPR-associated helicase, Cas3	PriCT_2 superfamily
JXAO01000003_pro	1	281	484	1	hypothetical protein
	2	590	784	-1	hypothetical protein
	3	948	1589	1	hypothetical protein
	4	1791	2129	1	hypothetical protein
	5	2126	2416	1	hypothetical protein
	6	2413	2643	1	ESCRT-III; CELL CYCLE, CELL DIVISION
	7	2647	3165	1	hypothetical protein
	8	3162	3353	1	hypothetical protein
	9	3379	3765	1	hypothetical protein
	10	3762	3938	1	hypothetical protein
	11	4161	4403	1	hypothetical protein
	12	4390	5541	1	terminase small subunit	phrog_23444	98.96	DNA-packaging protein gp3
	13	5544	5768	1	Large subunit terminase,ATPase	5OE8_A	99.97	Terminase RNaseH-like domain	Terminase_6
	14	5765	6145	1	terminase large subunit,Ribonuclease H-like	phrog_11208	98.68
	15	6094	6333	1	portal protein	COG5518	98.33
	16	6596	7546	1	portal protein	phrog_8392	99.07
	17	7800	7913	1	portal protein	phrog_2271	99.94	Phage portal protein	portal_PBSX
	18	7917	9374	1	hypothetical protein
	19	9390	9821	1	head maturation protease	phrog_34096	99.84	Putative phage serine protease XkdF	Peptidase_S78_2
	20	9827	10864	1	Major capsid protein	7JW1_B	99.72	N-acetylmuramoyl-L-alanine amidase activity
	21	10870	11727	1	Major capsid protein	7JW1_B	99.77
	22	11729	12244	1	Adaptor protein	6TE9_D	99.74
	23	12237	12761	1	tail completion or Neck1 protein	phrog_879	94.02
	24	12774	12920	1	hypothetical protein
	25	13037	13363	1	hypothetical protein
	26	13366	13773	1	hypothetical protein
	27	13791	14780	1	hypothetical protein
	28	14845	15657	-1	tail spike protein	phrog_7458	96.9		Beta_helix
	29	16004	16477	-1	membrane protein	phrog_24117	97.66
	30	16643	16840	-1	Uncharacterized membrane protein	COG4906	99.15
	31	17354	18283	1	hypothetical protein
	32	18280	18780	1	minor tail protein	phrog_18409	100		Phage_tube_2
	33	18690	19109	-1	TAC	phrog_19457	100
	34	19306	19458	-1	hypothetical protein
	35	20041	20616	1	hypothetical protein
	36	20621	21067	1	hypothetical protein
	37	21273	21584	-1	DNA_circ_N ; DNA circularisation protein N-terminus	PF07157.15	95.36
	38	21766	23304	1	hypothetical protein
	39	23301	23849	1	hypothetical protein
	40	23902	24126	1	major tail protein with Ig-like domain	phrog_807	98.81
	41	24211	25662	1	FtsL; Cell division protein	COG3116	95.31
	42	25859	27337	1	hypothetical protein
	43	27741	28133	-1	4-amino-4-deoxy-L-arabinose transferase or related glycosyltransferases of PMT family	5EZM_A	99.94		PMT_2
	44	28229	28627	-1	hydrolase	phrog_27171	99.7	membrane-bound metal-dependent	YbcI
	45	28669	28947	-1	transcriptional regulator	COG4190	99.68	Transcriptional regulator	COG4190
	46	29035	29145	-1	hypothetical protein				DUF6516
	47	29142	29462	-1	hypothetical protein
	48	29615	29941	1	Z-DNA-binding protein	2LNB_A	98.67	transcriptional regulators
	49	29892	30356	1	hypothetical protein
	50	30260	30682	-1	HELICASE; PROTEIN-DNA COMPLEX	2P6R_A	96.14
	51	30732	30917	1	hypothetical protein
	52	30914	31054	1	nucleic acid-binding protein, contains Zn-finger domain	COG5431	96.03		NADB_Rossmann superfamily
	53	31051	31248	1	hypothetical protein
	54	31402	31617	1	hypothetical protein
	55	31646	31990	-1	hypothetical protein
	56	32053	32685	-1	hypothetical protein
	57	32984	34051	1	hypothetical protein
	58	34149	34514	1	Cell division control protein	2QBY_B	99.96	Cdc6-related protein, AAA superfamily ATPase	cdc6
	59	34571	34813	1	TATA-box binding protein (TBP)	COG2101	99.88	General factor that plays a role in the activation of archaeal genes transcribed by RNA polymerase. Binds specifically to the TATA box promoter element which lies close to the position of transcription initiation	SPT15
	60	35690	35905	1	hypothetical protein
	61	35905	36234	1	hypothetical protein
	62	36235	36711	1	hypothetical protein
	63	36711	37010	1	hypothetical protein
	64	37003	37203	1	hypothetical protein
	65	37309	37473	1	hypothetical protein
	66	37676	37969	-1	hypothetical protein
	67	38236	38745	1	hypothetical protein
	68	38831	39139	1	Transcriptional regulator, MarR family	2QWW_H	99.06		HTH_MARR
	69	39139	39306	1	Anti-TRAP ; Tryptophan RNA-binding attenuator protein inhibitory protein	PF15777.8	97.6
	70	39308	40576	-1	hypothetical protein
NHOV01000833_pro	1	122	280	-1	Tyrosine recombinase XerA	5HXY_C	100	integrase family
	2	379	552	1	VapB_antitoxin	PF09957.12	98.8		RHH_NikR_HicB-like
	3	687	959	-1	CdbA; nucleoid ribbon-helix-helix, DNA BINDING PROTEIN	6SBW_A	99.13
	4	1210	1449	-1	hypothetical protein
	5	1450	1674	-1	hypothetical protein
	6	1674	2507	-1	hypothetical protein
	7	2497	2868	-1	Site-specific recombinase XerC	COG4973	99.88	Phage integrase family	DNA_BRE_C
	8	2880	3248	-1	hypothetical protein
	9	3241	3642	-1	nucleic acid-binding protein, contains Zn-finger domain	COG5431	98.46	zinc finger
	10	3635	4111	-1	hypothetical protein
	11	4111	4506	-1	hypothetical protein
	12	4689	5042	1	hypothetical protein
	13	5035	5226	1	Transcriptional regulator, MarR family	2QWW_H	99.34	Transcriptional regulator
	14	5210	5497	1	hypothetical protein
	15	5538	5888	1	hypothetical protein
	16	5885	6472	1	hypothetical protein
	17	6465	6695	1	hypothetical protein
	18	6770	7546	1	Endonuclease VIII	1K3X_A	98.61
	19	7539	7988	1	Cobyrinic Acid a,c-diamide synthase	5IF9_B	99.98	COG1192 ATPases involved in chromosome partitioning	BcsQ
	20	8357	10087	-1	hypothetical protein
	21	10308	10952	1	Tyrosine recombinase XerA;	5HXY_C	99.93		Phage_integrase
	22	10952	11872	1	transcriptional regulator, containsd two HTH domains	COG3398	99.4
	23	11869	12282	1	Tyrosine recombinase XerA	5HXY_C	99.67	Phage integrase family	DNA_BRE_C
	24	12574	13305	-1	ArsR family transcriptional regulator	6UVU_A	98.69	IMG reference gene
	25	13479	13976	-1	hypothetical protein
	26	14223	14957	-1	hypothetical protein
	27	14960	15358	-1	hypothetical protein
	28	15373	16707	-1	head protein	phrog_240	99.88
	29	16704	18590	-1	hypothetical protein
	30	18590	21790	-1	tail protein	phrog_22322	99.94		Prophage_tail
	31	21833	22027	1	TMP	phrog_58	100		tape_meas_TP901
	32	22290	22784	-1	hypothetical protein
	33	22784	24022	-1	Tail assembly chaperone	2OB9_B	90.7
	34	24019	24210	-1	minor tail protein	phrog_18409	97.8
	35	24216	24746	-1	hypothetical protein
	36	24746	25105	-1	tail terminator	phrog_123	97.68
	37	25105	25335	-1	hypothetical protein
	38	25520	26317	-1	tail completion or Neck1 protein	phrog_222	99.76
	39	26547	26921	-1	endonuclease VII	phrog_2633	99.65	Alternative locus ID	HNH
	40	26928	27332	-1	head-tail adaptor	phrog_4735	99.58
	41	27339	28205	-1	hypothetical protein
	42	28239	28625	-1	major capsid protein	phrog_544	99.95
	43	28629	29954	-1	minor head protein	phrog_2122	95.14
	44	29967	30848	-1	head maturation protease	phrog_530	99.92
	45	30848	32380	-1	head morphogenesis	phrog_758	99.93		Phage_Mu_F
	46	32383	33741	-1	portal protein	6TE9_A	99.96
	47	33725	34306	-1	Large subunit terminase	5OE8_A	100	chromosome segregation	phage_term_2
	48	34605	34814	-1	terminase small subunit	phrog_9231	99.84
	49	34828	35085	-1	hypothetical protein
	50	35096	35212	-1	VapB_antitoxin	PF09957.12	95.7
	51	35212	35517	-1	DNA-directed RNA polymerases II	7EU0_L	95.41
	52	35510	35740	-1	holin; lysis	phrog_27838	100
PSYY01000002_pro	1	64	1353	1	Site-specific recombinase XerC	COG4973	99.97	integrase family	DNA_BRE_C
	2	1344	1508	-1	hypothetical protein
	3	1583	1948	-1	hypothetical protein
	4	1941	2249	-1	hypothetical protein
	5	2242	2784	-1	hypothetical protein
	6	2784	3779	-1	hypothetical protein
	7	3779	4258	-1	RNA-binding protein involved in translation, contains Zn-ribbon domain	COG2888	98.57
	8	4258	4698	-1	hypothetical protein
	9	4778	5002	-1	CdbA; nucleoid ribbon-helix-helix, DNA BINDING PROTEIN	6SBW_A	98.95		RHH_NikR_HicB-like
	10	5108	5341	1	antitoxin MazE4	5XE3_F	98.79
	11	5343	5795	1	PelB; Tetratricopeptide repeat	5WFT_A	97.72
	12	5809	6114	-1	Penicillinase_R ; Penicillinase repressor	PF03965.19	98.21	Cdc6-related protein, AAA superfamily ATPase
	13	6131	6328	1	Nickel-responsive regulator	2HZA_A	98.31		NikR
	14	6334	7398	-1	Cell division control protein 6 homolog 3	2QBY_B	99.96	Cdc6-related protein, AAA superfamily ATPase	CDC6
	15	7481	7906	-1	hypothetical protein
	16	7903	8220	-1	hypothetical protein				Nitrogenase_MoFe_alpha
	17	8220	8492	-1	hypothetical protein
	18	8489	8866	-1	hypothetical protein
	19	8868	9098	-1	hypothetical protein
	20	9201	9500	1	Z-DNA-binding protein 1	2LNB_A	98.77	transcriptional regulators	AbiEi_4
	21	9484	10101	1	Molecular chaperone	KOG0723	98	heat shock protein DnaJ	DnaJ
	22	10098	10286	1	hypothetical protein
	23	10671	11297	-1	hypothetical protein
	24	11356	11625	-1	hypothetical protein
	25	11618	11869	-1	hypothetical protein
	26	12146	12604	-1	hypothetical protein
	27	12601	13263	-1	Protection of botulinum neurotoxin	3VUO_A	98.4
	28	13264	15123	-1	CIP1; METAL BINDING PROTEIN	3ZYP_A	97.72		Laminin_G_3
	29	15123	15467	-1	hypothetical protein
	30	15548	16114	-1	L-shaped tail fiber protein p132	7QG9_L	99.68
	31	16119	16694	-1	Lectin_C_term ; Ricin-type beta-trefoil lectin C-terminal domain	PF18022.4	99.9
	32	16768	20538	-1	Receptor mediating netrin-dependent axon guidance	KOG4221	99.88		FN3
	33	20538	20996	-1	hypothetical protein
	34	20993	23581	-1	tail length tape measure protein	phrog_28	99.94		tape_meas_TP901
	35	23621	23869	1	Predicted nucleic acid-binding protein, contains Zn-ribbon domain	COG4068	99.19
	36	24095	24604	-1	TAC	phrog_7947	82.48
	37	24607	25830	-1	minor tail protein	phrog_18409	97.98
	38	25833	26015	-1	hypothetical protein
	39	26023	26487	-1	tail terminator	phrog_123	98.35
	40	26477	26869	-1	Phage_attach ; Phage Head-Tail Attachment	PF05354.14	96.18
	41	26866	27270	-1	tail completion or Neck1 protein; connector	phrog_222	99.93
	42	27267	27644	-1	head-tail adaptor	phrog_4735	99.62
	43	27648	28025	-1	hypothetical protein
	44	28032	28898	-1	major capsid protein	phrog_544	99.96
	45	28910	29296	-1	virion structural protein	phrog_4588	94.74
	46	29297	30553	-1	head maturation protease	phrog_530	99.91
	47	30564	31418	-1	head morphogenesis	phrog_758	99.94		phageSPP1_gp7
	48	31418	32944	-1	portal protein	phrog_9232	99.96
	49	32948	34627	-1	Terminase large subunit	6Z6D_A	100		Terminase_6
	50	34629	35270	-1	terminase small subunit	phrog_9231	99.97
	51	35296	35517	-1	hypothetical protein
	52	35526	36041	-1	hypothetical protein
	53	36527	40291	-1	General transcription and DNA repair factor IIH helicase subunit XPD	7O4J_0	99.42	CRISPR-associated helicase, Cas3	PriCT_2 superfamily
	54	40288	40620	-1	hypothetical protein
QMQO01000002_pro	1	245	517	1	hypothetical protein
	2	501	686	1	hypothetical protein
	3	683	1162	1	DNA polymerase	phrog_14876	99.05
	4	1365	3419	1	DNA replication licensing factor MCM4	6U0M_4	99.98
	5	3395	4534	1	primase	phrog_16345	99.87		AE_Prim_S_like
	6	4531	4770	1	DNA replication, DNA BINDING PROTEIN-REPLICATION COMPLEX	7E15_B	99.63		GINS_B_archaea_Gins51
	7	5130	6077	1	Adenine-specific DNA methylase	COG3392	100		MethyltransfD12
	8	6011	6739	1	ParB family protein	7BNR_B	99.91		ParB
	9	6798	7280	1	hypothetical protein
	10	7249	8724	1	Terminase, large subunit	phrog_38	100		Terminase_6
	11	8748	9122	1	hypothetical protein
	12	9097	11181	1	portal protein	phrog_2662	100		Phage_portal superfamily
	13	11232	12452	1	head maturation protease	phrog_3244	99.44
	14	12413	12931	1	Conserved membrane protein;	8QOX_B	95.09		Agg_substance
	15	12947	13321	1	head scaffolding protein	phrog_8960	96.98
	16	13339	14145	1	major capsid protein	6WKK_F	99.97		Phage_capsid
	17	14175	14912	1	major capsid protein	6WKK_F	99.95
	18	14912	15706	1	hypothetical protein
	19	15709	16104	1	hypothetical protein
	20	16107	16343	1	hypothetical protein
	21	16510	16746	1	hypothetical protein
	22	16823	17305	1	hypothetical protein
	23	17310	17687	1	head closure Hc1; connector	phrog_8797	98.29
	24	17717	18079	1	tail completion or Neck1 protein; connector	phrog_927	99.81
	25	18117	18578	1	Tail terminator protein	6TE9_F	98.5
	26	18629	19096	1	tail protein	phrog_365	98.25	May nick specific sequences that contain T G mispairs resulting from m5C-deamination
	27	19121	19456	1	hypothetical protein			Restriction endonuclease
	28	19458	19787	1	tail assembly chaperone	phrog_4976	99.12	Belongs to the class I-like SAM-binding methyltransferase superfamily. C5-methyltransferase family
	29	19975	24087	1	tail length tape measure protein	phrog_5493	100		tape_meas_TP901
	30	24084	24467	1	baseplate hub	phrog_5233	98.05		Phage_P2_GpU
	31	24470	27025	1	tail protein	phrog_35697	99.96
	32	27019	27480	1	tail fiber protein	phrog_4176	99.37
	33	27493	27840	1	Phage-related tail fibre protein	COG5301	98.95		DUF3751
	34	27870	30539	1	baseplate protein	phrog_20556	98.05
	35	30709	31224	1	hypothetical protein
	36	31224	31553	1	hypothetical protein
	37	31534	31860	1	holin; lysis	phrog_689	95
	38	31993	33045	1	Cell division control protein 6 homolog 3;cdc6	2QBY_B	99.97		DUF3751
	39	33042	33839	1	exonuclease	phrog_1870	99.96		Cas4_I-A_I-B_I-C_I-D_II-B superfamily
	40	33958	34707	1	CSA3; ANTIVIRAL PROTEIN, VIRAL RESISTANCE	2WTE_B	99.89	Restriction endonuclease
	41	34710	37184	-1	hypothetical protein				DrmE_fam
	42	37181	40696	1	DrmA; DISARM, Helicase, IMMUNE SYSTEM	7S9V_A	100	COG0863 DNA modification methylase	DISARM_DrmAS
	43	40689	42575	1	DrmB; DISARM, Helicase, IMMUNE	7S9V_B	100
	44	42568	42972	1	endonuclease	COG3727	99.46		Vsr
	45	42953	44089	1	restriction endonuclease AspBHI	4OC8_A	100	Transcriptional regulator	RE_AspBHI_N
	46	44099	45121	1	Cytosine-specific methyltransferase	3ME5_A	100		Dcm
	47	45479	45718	-1	ORF OMEGA; DNA-BINDING-REGULATORY PROTEIN COMPLEX	2BNW_A	99.36
	48	45823	46065	-1	Coiled-coil domain-containing protein	8TID_s	96.42
	49	46049	46228	-1	hypothetical protein
	50	46230	46463	1	hypothetical protein
	51	46528	46716	1	hypothetical protein
	52	46720	47283	1	hypothetical protein
	53	47273	47494	1	A2L_zn_ribbon ; A2L zinc ribbon domain	PF08792.14	98.08
	54	47509	48354	1	Integrase	3NKH_A	99.86		Phage_integrase
	55	48327	48602	1	hypothetical protein
	56	48605	48970	-1	hypothetical protein
	57	48960	49376	-1	DNA-directed RNA polymerase subunit	7F75_L	99.37		HARE-HTH
	58	49389	49556	-1	Putative transposon-encoded protein	COG3466	99.75
	59	49653	52259	-1	DNA methyltransferase	1EG2_A	99.92
	60	52297	52956	-1	Predicted RNA-binding protein involved in translation, contains Zn-ribbon domain	COG2888	96.94
	61	52949	53887	-1	Putative endonuclease	2OST_B	99.48
	62	53884	54150	-1	PadR-family transcriptional regulatory protein	5H20_A	98.77
	63	54311	55279	-1	Tyrosine recombinase XerA	5HXY_B	99.82
QPLT01000011_pro	1	2	2215	1	DNA methyltransferase	phrog_498	99.94		N6_N4_Mtase
	2	2382	2660	1	ATP-dependent RNA helicase	KOG0348	99.97	Type III restriction	COG0610
	3	3212	3367	-1	DNA methyltransferase	phrog_16674	97.63	COG1002 Type II restriction enzyme, methylase subunits
	4	3965	4360	1	ATPase_2 ; ATPase domain predominantly from Archaea	PF01637.21	98.1		ATPase_2
	5	4379	4579	1	transcriptional regulator	COG4190	99.69	Transcriptional regulator	HTH_20
	6	4772	6154	1	hypothetical protein
	7	6355	7695	1	ATPase, AAA+ superfamily	COG1373	99.94	ATPase, AAA superfamily	AAAA
	8	7697	7879	-1	Site-specific recombinase XerC	COG4973	99.97	Integrase	Phage_integrase
	9	7876	8232	-1	hypothetical protein
	10	8229	8321	-1	hypothetical protein
	11	8318	9163	-1	hypothetical protein
	12	9153	9290	-1	hypothetical protein
	13	9287	10219	-1	hypothetical protein
	14	10339	11076	-1	ski2-type helicase	2VA8_B	97.79		HHH_5
	15	11076	11303	-1	hypothetical protein
	16	11304	11543	-1	hypothetical protein
	17	11760	12053	1	hypothetical protein
	18	12056	12262	-1	Middle transcription regulatory protein	6K4Y_M	98.61	transcriptional regulators	MarR
	19	12262	12513	-1	hypothetical protein
	20	12662	13240	1	hypothetical protein
	21	13319	13744	1	Penicillinase_R ; Penicillinase repressor	PF03965.19	99.22	nucleotidyltransferase activity
	22	13748	14821	-1	hypothetical protein
	23	15766	16539	-1	Cell division control protein 6 homolog 3	2QBY_B	99.96	Cdc6-related protein, AAA superfamily ATPase	CDC6
	24	16594	16839	-1	GPDPase_memb ; Membrane domain of glycerophosphoryl diester phosphodiesterase	PF10110.12	99.88
	25	16836	17024	-1	hypothetical protein
	26	17025	17249	-1	hypothetical protein
	27	17239	17544	-1	hypothetical protein
	28	17537	18049	-1	hypothetical protein
	29	18049	18414	-1	hypothetical protein
	30	18407	18808	-1	nucleic acid-binding protein, contains Zn-finger domain	COG5431	98.57	zinc finger
	31	18801	19274	-1	hypothetical protein
	32	19274	19582	-1	hypothetical protein				PBP2_TRAP_Siap_TeaA_like
	33	19760	20116	1	hypothetical protein
	34	20109	20333	1	Transcriptional regulator, MarR family	2QWW_H	99.17		MarR_2
	35	20320	20967	1	hypothetical protein
	36	21039	21209	1	Molecular chaperone	KOG0723	97.94	heat shock protein DnaJ	DnaJ
	37	21437	24967	-1	YjdM_Zn_Ribbon ; PhnA Zinc-Ribbon	PF08274.15	98.38
	38	25466	27388	-1	Cell surface glycoprotein; S-layer csg	7PTR_C	99.53	cell wall organization	PRK15098
	39	27440	27631	-1	HNH_repeat ; Homing endonuclease associated repeat	PF18780.4	98.79		HNH_repeat
	40	28304	28972	-1	hypothetical protein
	41	29428	32475	-1	hypothetical protein
	42	32480	33679	-1	four-domain fibronectin fragment	3T1W_A	99.52	Fibronectin type 3 domain	FN3
	43	33680	34870	-1	Contactin-3; Neural cell adhesion molecule, Immunoglobulin-like domains, Fibronectin type III domains	5I99_A	98.62
	44	34877	35545	-1	hypothetical protein
	45	35728	35868	1	Gpu-like tail protein	phrog_16855	96.09
	46	36247	36423	-1	hypothetical protein
	47	36459	36761	-1	hypothetical protein
	48	36778	37908	-1	hypothetical protein
	49	38009	38521	-1	hypothetical protein
	50	38523	39440	-1	tail assembly chaperone	phrog_1749	91.99
	51	39478	39996	-1	minor tail protein	phrog_18409	100
	52	39993	40445	-1	hypothetical protein
	53	40445	40723	-1	tail completion or Neck1 protein; connector	phrog_927	99.08
	54	40720	41430	-1	hypothetical protein
	55	41437	42216	-1	Adaptor protein	6TE9_D	99.76
	56	42227	42439	-1	hypothetical protein
	57	42444	43679	-1	hypothetical protein
	58	43676	44692	-1	major capsid protein	7F38_H	99.97
	59	44785	45474	-1	hypothetical protein
	60	45474	45890	-1	head maturation protease	COG3740	99.98
	61	45893	47623	-1	hypothetical protein
	62	47616	47867	-1	portal protein	phrog_18178	100
	63	47879	49513	-1	zinc_ribbon_4 ; zinc-ribbon domain	PF13717.9	96.72	chromosome segregation
	64	49516	50142	-1	Terminase, large subunit	8DGC_F	100		COG5362
	65	50139	50450	-1	minor head protein	phrog_2841	99.8
	66	50447	51106	-1	5-nucleotidase ; 5'-nucleotidase	PF06189.15	99.45
	67	51120	51521	-1	terminase small subunit	phrog_9231	99.96
	68	51527	51802	-1	Secreted effector protein sseI; cysteine protease superfamily	4G29_A	97.45
	69	51795	52106	-1	hypothetical protein
	70	52231	52392	-1	hypothetical protein
	71	52389	53843	-1	hypothetical protein
QZIT01000006_pro	1	258	530	1	hypothetical protein
	2	514	681	1	hypothetical protein
	3	678	1163	1	DNA polymerase	phrog_14876	99.04
	4	1316	3421	1	DNA replication licensing factor MCM2	7PLO_2	100		AAA_5
	5	3418	4536	1	Eukaryotic-type DNA primase	COG3285	100		AE_Prim_S_like
	6	4515	4733	1	DNA replication complex GINS protein	7E15_B	99.69
	7	4746	4916	1	hypothetical protein
	8	4913	5065	1	hypothetical protein
	9	5067	6014	1	Adenine-specific DNA methylase	COG3392	100		MethyltransfD12
	10	6011	6634	1	ParB family protein; DNA-binding protein	7BNR_B	99.93		ParB
	11	6621	7217	1	hypothetical protein
	12	7297	8664	1	Terminase, large subunit	8DGC_F	100		Terminase_6
	13	8677	9018	1	hypothetical protein
	14	9032	11068	1	portal protein	phrog_2662	100		portal_HK97
	15	11143	12201	1	hypothetical protein
	16	12277	12897	1	head maturation protease	COG3740	99.77
	17	12857	13336	1	Nuclear pore glycoprotein p62; multiprotein complex, nucleocytoplasmic transport	7R5K_J1	95.71		Smc
	18	13350	13724	1	head scaffolding protein	phrog_8960	97.01
	19	13741	14547	1	major capsid protein	6WKK_F	99.97		Phage_capsid
	20	14586	15323	1	major capsid protein	6WKK_F	99.95
	21	15323	15985	1	hypothetical protein
	22	15989	16225	1	hypothetical protein
	23	16227	16391	1	GTP cyclohydrolase 1 feedback regulatory protein	7ALC_I	95.46
	24	16394	16615	1	hypothetical protein
	25	16616	17095	1	hypothetical protein
	26	17067	17468	1	head closure Hc1	phrog_161	99.78
	27	17498	17860	1	tail completion or Neck1 protein; connector	phrog_927	99.81		phge_HK97_gp10
	28	17820	18362	1	tail protein	phrog_1217	99.18
	29	18384	18857	1	tail protein	phrog_365	98.23
	30	18858	19184	1	hypothetical protein
	31	19187	19513	1	tail assembly chaperone	phrog_4976	97.06
	32	19691	23800	1	tail length tape measure protein	phrog_5493	100		tape_meas_TP901
	33	23797	24180	1	baseplate hub	phrog_5233	97.96
	34	24188	26740	1	tail protein	phrog_400	99.92
	35	26734	27195	1	tail fiber protein	phrog_4176	99.31
	36	27201	27548	1	Phage-related tail fibre protein	COG5301	98.83		DUF3751
	37	27578	30217	1	baseplate protein	phrog_20556	98.04
	38	30222	30374	1	hypothetical protein
	39	30389	30913	1	hypothetical protein
	40	30914	31240	1	XhlA ; Haemolysin XhlA	PF10779.12	95.48
	41	31377	32426	1	Cell division control protein 6 homolog 3	2QBY_B	99.97		cdc6
	42	32521	33120	1	CSA3; ANTIVIRAL PROTEIN, VIRAL RESISTANCE	2WTE_B	99.94	TIGRFAM CRISPR locus-related DNA-binding	HTH superfamily
	43	33120	34292	1	exonuclease	phrog_69	99.97	PD-(D/E)XK nuclease superfamily	PDDEXK_1
	44	34282	35124	1	YkvA; Uncharacterized membrane protein YkvA	COG3339	99.49	Protein of unknown function (DUF1232)	YkvA
	45	35128	37269	1	Putative helicase	7CLG_A	100	helicase superfamily c-terminal domain	dnd_restrict_1
	46	37247	37438	1	hypothetical protein
	47	37440	39419	1	metallo-phosphoesterase	phrog_35725	100	ATPase involved in DNA repair	DNA_S_dndD
	48	39416	39841	1	DNA sulfur modification protein DndE	7X4E_A	97.91
	49	39836	40987	-1	Cysteine desulfurase, mitochondrial; human mitochondrial cysteine desulfurase complex	6UXE_A	100	Master enzyme that delivers sulfur to a number of partners involved in Fe-S cluster assembly, tRNA modification or cofactor biosynthesis. Catalyzes the removal of elemental sulfur atoms from cysteine to produce alanine. Functions as a sulfur delivery protein for Fe-S cluster synthesis onto IscU, an Fe-S scaffold assembly protein, as well as other S acceptor proteins	AAT_I superfamily
	50	40989	41378	-1	DNA sulfur modification protein DndE	7X4E_A	100	DNA sulphur modification protein DndE	DndE
	51	41359	43353	-1	SbcC-like subunit of palindrome specific endonuclease	phrog_77	100	AAA domain	DNA_S_dndD
	52	43366	44763	-1	phosphoadenosine phosphosulfate reductase	phrog_12882	100	Phosphoadenosine phosphosulfate reductase	AANH_like superfamily
	53	44776	45984	-1	DndB ; DNA-sulfur modification-associated	PF14072.9	100	DNA-sulfur modification-associated	DndB
	54	46032	46277	1	hypothetical protein
	55	46432	47361	1	Cytosine-specific methyltransferase	3ME5_A	100	C-5 cytosine-specific DNA methylase	dcm
	56	47358	47567	1	hypothetical protein
	57	47596	47772	-1	hypothetical protein
	58	47747	48124	-1	hypothetical protein
	59	48126	48335	-1	YjdM_Zn_Ribbon ; PhnA Zinc-Ribbon	PF08274.15	97.91
	60	48337	49218	-1	Tyrosine recombinase XerA	5HXY_C	99.83		DNA_BRE_C
	61	49224	49568	-1	hypothetical protein
	62	49558	49878	-1	DNA-directed RNA polymerase subunit	4NC7_A	99.4		HARE-HTH
	63	49954	50109	-1	transposon-encoded protein	COG3466	99.66
	64	50353	51294	1	Tyrosine recombinase XerA	5HXY_C	99.82		DNA_BRE_C
RZIG01000002_pro	1	23	247	1	Site-specific recombinase XerC	COG4973	99.96	integrase family	Phage_integrase
	2	235	4188	1	hypothetical protein
	3	4185	4442	1	DNA primase/helicase	phrog_13901	99.35
	4	4495	5061	1	Transcriptional regulator, MarR family	2QWW_H	99.01	CRISPR-associated protein Cas4
	5	5287	5601	1	hypothetical protein
	6	5604	5840	1	hypothetical protein
	7	5896	6624	1	hypothetical protein
	8	6617	8227	1	hypothetical protein
	9	8224	10164	1	terminase large subunit	phrog_38	100	chromosome segregation
	10	10240	10368	1	portal protein	phrog_2271	100	Phage portal protein
	11	10372	11886	1	hypothetical protein
	12	11898	12929	1	head maturation protease	phrog_33677	99.89	Putative phage serine protease XkdF
	13	12939	13289	1	major capsid-like protein	COG4653	99.96	N-acetylmuramoyl-L-alanine amidase activity
	14	13292	13639	1	hypothetical protein
	15	13643	13951	1	hypothetical protein
	16	13955	14812	1	virion structural protein	phrog_13099	95.31
	17	14814	15350	1	Adaptor protein	6TE9_D	99.68
	18	15347	15898	1	minor tail protein	phrog_2325	99.33
	19	15985	16914	1	hypothetical protein
	20	16915	17412	1	minor tail protein	phrog_18409	100
	21	17439	17558	1	Tail assembly chaperone	2OB9_B	82.98
	22	17562	18596	1	hypothetical protein
	23	18621	19196	1	hypothetical protein
	24	19200	20396	1	hypothetical protein
	25	20393	22522	1	hypothetical protein
	26	22592	24178	1	major tail protein	phrog_807	96.62
	27	24241	25722	-1	hypothetical protein
SZNO01000001_pro	1	1	1308	1	Site-specific recombinase XerC	COG4973	99.97	integrase family	Phage_integrase
	2	1317	1514	-1	hypothetical protein
	3	1511	1840	-1	hypothetical protein
	4	1837	2220	-1	nucleic acid-binding protein, contains Zn-ribbon domain	COG4068	98.91	ATP binding to DnaK triggers the release of the substrate protein, thus completing the reaction cycle. Several rounds of ATP-dependent interactions between DnaJ, DnaK and GrpE are required for fully efficient folding. Also involved, together with DnaK and GrpE, in the DNA replication of plasmids through activation of initiation proteins
	5	2220	2984	-1	Fis; DNA-binding protein Fis	COG2901	95.85		AcoR
	6	2981	3526	-1	hypothetical protein
	7	3526	4026	-1	hypothetical protein
	8	4023	5117	-1	hypothetical protein
	9	5168	5449	-1	hypothetical protein
	10	5760	5969	-1	antitoxin MazE4	5XE3_F	98.27		RHH_NikR_HicB-like
	11	6087	6308	1	antitoxin MazE4	5XE3_F	98.62		RHH_NikR_HicB-like
	12	6305	7369	-1	Cell division control protein 6 homolog 1	2QBY_A	99.96	Cdc6-related protein, AAA superfamily ATPase	CDC6
	13	7531	8202	-1	hypothetical protein
	14	8467	8670	-1	hypothetical protein
	15	8663	8782	-1	hypothetical protein
	16	8782	9198	-1	hypothetical protein
	17	9198	9680	-1	hypothetical protein
	18	9682	10071	-1	hypothetical protein			Belongs to the glutamate synthase family
	19	10249	10761	1	Transcriptional regulator, MarR family	2QWW_H	99.01	transcriptional regulators	HTH_ARSR
	20	10754	11044	1	hypothetical protein			heat shock protein DnaJ
	21	11041	12222	-1	transposase	phrog_506	100	COG0675 Transposase and inactivated derivatives	guided_TnpB
	22	12241	12681	1	hypothetical protein
	23	12717	12809	1	hypothetical protein
	24	13520	13702	1	hypothetical protein			COG0614 ABC-type Fe3 -hydroxamate transport system, periplasmic component	RRN3
	25	13741	14784	1	hypothetical protein
	26	14821	15879	-1	hypothetical protein
	27	16013	17131	-1	4-amino-4-deoxy-L-arabinose transferase or related glycosyltransferases of PMT family	5EZM_A	99.91	COG0463 Glycosyltransferases involved in cell wall biogenesis
	28	17184	18206	-1	polypeptide N-acetylgalactosaminyltransferase	KOG3737	99.98		Glyco_tranf_GTA_type superfamily
	29	18257	19834	-1	hypothetical protein
	30	19836	20231	-1	hypothetical protein
	31	20323	22128	-1	tail protein	phrog_22322	99.93		Prophage_tail
	32	22132	24630	-1	tail length tape measure protein	phrog_30543	100	Phage tail tape measure protein, TP901 family	tape_meas_TP901
	33	24931	25425	-1	Tail assembly chaperone	2OB9_B	89.57
	34	25429	26679	-1	minor tail protein	phrog_18409	97.64
	35	26683	26865	-1	hypothetical protein
	36	26868	27398	-1	tail terminator	phrog_123	98.24
	37	27402	27749	-1	hypothetical protein
	38	27751	28128	-1	tail completion or Neck1 protein	phrog_222	99.84		phge_HK97_gp10
	39	28125	28535	-1	head-tail adaptor Ad1	phrog_4735	99.27
	40	28542	28904	-1	hypothetical protein
	41	28908	29774	-1	Major capsid protein	6OMC_D	99.93
	42	29793	30179	-1	Head decoration protein D	phrog_4588	94.08
	43	30180	31442	-1	head maturation protease	phrog_530	99.91
	44	31509	32393	-1	minor head protein	phrog_4611	99.93		Phage_Mu_F superfamily
	45	32393	33898	-1	portal protein	phrog_9232	99.97
	46	33901	35289	-1	Large subunit terminase	5OE8_A	100	chromosome segregation	XtmB
	47	35293	35841	-1	terminase small subunit	phrog_1482	99.37	Belongs to the eukaryotic ribosomal protein eL32 family	HHH_5
	48	35845	36198	-1	hypothetical protein
	49	36417	36599	-1	hypothetical protein
	50	36596	37297	-1	HNH endonucleas	phrog_11604	93.43
	51	37398	37646	-1	Transcriptional regulator, MarR family	2QWW_H	99.18		HTH_11
	52	37748	41290	-1	DNA primase/helicase	phrog_13901	99.43	CRISPR-associated helicase, Cas3	PriCT_2 superfamily
	53	41278	41508	-1	hypothetical protein
	54	41505	41750	-1	hypothetical protein
WOWA01000002_pro	1	1	258	-1	DNA circularisation protein N-terminus	PF07157.15	95.92
	2	263	838	-1	hypothetical protein
	3	842	1924	-1	hypothetical protein
	4	2101	2601	-1	tail assembly chaperone	2OB9_B	85.29
	5	2598	3527	-1	minor tail protein	phrog_18409	100		Phage_tube_2
	6	3768	4490	1	Site-specific recombinase XerC	COG4973	99.94	Phage integrase family	DNA_BRE_C
	7	4546	5106	-1	baseplate wedge subunit	phrog_13163	98.96
	8	5109	5435	-1	hypothetical protein
	9	5445	5699	-1	hypothetical protein
	10	5712	6236	-1	hypothetical protein
	11	6233	6745	-1	tail completion or Neck1 protein	phrog_879	97.45
	12	6747	7604	-1	Adaptor protein	6TE9_D	99.76
	13	7610	7999	-1	hypothetical protein
	14	8007	9086	-1	major capsid-like protein	COG4653	99.95
	15	9102	10559	-1	head maturation protease	phrog_34096	99.83	Putative phage serine protease XkdF	Peptidase_S78_2
	16	10563	10676	-1	hypothetical protein
	17	10754	12715	-1	portal protein	phrog_2271	100	Phage portal protein	portal_PBSX
	18	12712	14091	-1	Large subunit terminase	5OE8_A	100	Terminase RNaseH-like domain	Terminase_6
	19	14078	14536	-1	terminase small subunit	phrog_1482	98.86	DNA-packaging protein gp3	GP3_package
	20	14544	14720	-1	hypothetical protein
	21	14717	15103	-1	hypothetical protein
	22	15112	15321	-1	hypothetical protein
	23	15318	15836	-1	hypothetical protein
	24	15840	16070	-1	hypothetical protein
	25	16067	16357	-1	ESCRT-III; CELL CYCLE, CELL DIVISION	2XVC_A	98.74
	26	16354	16692	-1	hypothetical protein
	27	16894	17994	-1	Tail needle protein gp26	4ZXQ_D	96.13		PRK13108
	28	17987	18214	-1	DNA-directed RNA polymerase II	1TWF_I	98.21
	29	18642	19652	1	pleckstrin homology domain	3HSA_C	97.11
	30	19819	20223	-1	transcriptional regulator containing an HTH domain	COG3357	96.85		DUF5830
	31	20260	20919	1	TVP38;Uncharacterized membrane protein YdjX, TVP38/TMEM64 family, SNARE-associated domain	COG0398	99.9	PFAM SNARE associated Golgi protein	SNARE_assoc
	32	20897	23473	-1	Sensor protein; four helix bundle, PAS fold, Kinase, Phosphoprotein, Transferase, Two-component regulatory system	3A0R_A	99.96	COG0784 FOG CheY-like receiver	BaeS
	33	23520	23642	-1	A2L_zn_ribbon ; A2L zinc ribbon domain	PF08792.13	98.24
	34	23748	25268	1	Sulfite oxidase, molybdopterin-binding component	KOG0535	100	COG2041 Sulfite oxidase and related enzymes	SO_family_Moco_dimer
	35	25312	25602	1	hypothetical protein
	36	25687	28800	-1	Ribonucleoside-diphosphate reductase large chain 1	3K8T_A	100	Catalyzes the reduction of ribonucleotides to deoxyribonucleotides. May function to provide a pool of deoxyribonucleotide precursors for DNA repair during oxygen limitation and or for immediate growth after restoration of oxygen	PRK08665
	37	29368	29934	1	Molecular chaperone	KOG0720	98.73	DnaJ-class molecular chaperone	DnaJ
	38	29972	30655	1	Predicted hydrolase of the HAD superfamily	3MPO_A	99.94	Catalyzes the dephosphorylation of 2-phosphoglycolate	HAD_like superfamily
	39	30939	32570	1	translation elongation factor	KOG1143	100	protein synthesis factor GTP-binding	GTPBP1
	40	32583	33080	-1	AAA_assoc_C ; C-terminal AAA-associated domain	PF09821.12	98.66
	41	33086	34018	-1	Mch; Methenyltetrahydromethanopterin cyclohydrolase	COG3252	100	Catalyzes the hydrolysis of methenyl-H(4)MPT( ) to 5- formyl-H(4)MPT	MCH
	42	34043	34375	-1	hypothetical protein			Thiamine-binding protein	Thiamine_BP
	43	34473	35123	-1	Amphi-Trp ; Amphi-Trp domain	PF20068.2	99.67	Domain of unknown function (DUF1508)	YegP
WSZK01000015_pro	1	3	1328	1	Site-specific recombinase XerC	COG4973	99.97	Integrase	Phage_integrase
	2	1352	1504	-1	hypothetical protein
	3	1563	1700	-1	hypothetical protein
	4	1693	2010	-1	hypothetical protein
	5	2007	2315	-1	hypothetical protein
	6	2319	3071	-1	DNA polymerase sliding clamp	1RWZ_A	100	Sliding clamp subunit that acts as a moving platform for DNA processing. Responsible for tethering the catalytic subunit of DNA polymerase and other proteins to DNA during high-speed replication	PCNA superfamily
	7	3068	3460	-1	hypothetical protein
	8	3478	3990	-1	DNA polymerase III	COG2176	99.83	3' exoribonuclease, RNase T-like	DnaQ_like_exo superfamily
	9	3983	4594	-1	hypothetical protein
	10	4594	4770	-1	hypothetical protein
	11	4770	4973	-1	hypothetical protein
	12	4973	5338	-1	VIRAL PROTEIN-WINGED HELIX COMPLEX	2CO5_A	99.35	Transcriptional regulators	HTH superfamily
	13	5338	5643	-1	hypothetical protein
	14	5944	6309	1	Repressor protein	4RGU_B	98.39	transcriptional regulators	HTH_MARR
	15	6322	6603	-1	hypothetical protein
	16	6813	7361	1	TAT_signal ; TAT (twin-arginine translocation) pathway signal sequence	PF10518.12	96.11
	17	7419	8444	-1	nuclease	phrog_20876	99.96	Excalibur calcium-binding domain	SNc
	18	8911	9348	-1	transcriptional regulator	phrog_7387	98.54
	19	9602	10045	1	HTH marR-type domain-containing protein	7DVR_A	99.4		HTH_ARSR
	20	10202	10609	1	membrane-flanked domain	phrog_3707	99.89		PH-like superfamily
	21	10629	10820	-1	hypothetical protein
	22	10789	11028	-1	transcriptional regulator, ArsR family	COG2345	98.75	Transcriptional regulator
	23	11152	11574	1	Regulator_TrmB ; Archaeal transcriptional regulator TrmB	PF11495.11	95.82
	24	11571	11978	1	hypothetical protein
	25	11975	12100	1	Decarboxylase, Hetero-complex
	26	12097	12306	1	RNA-binding protein involved in translation, contains Zn-ribbon domain	COG2888	97.16
	27	12410	14299	-1	Preneck appendage protein	3GQ9_A	99.85	protein contain chitin-binding domain type 3	PRK09039
	28	14384	15097	-1	LEVANASE; HYDROLASE	4B1L_A	97.75
	29	15097	15966	-1	Caudo_bapla_RBP ; Receptor-binding protein	PF08931.13	95.91
	30	15968	16474	-1	tail fiber protein	phrog_4176	95.99
	31	16476	16700	-1	hypothetical protein
	32	16707	18236	-1	tail fiber protein	phrog_35697	99.92
	33	18233	18928	-1	hypothetical protein
	34	18925	20067	-1	hypothetical protein
	35	20096	23398	-1	TMP	phrog_1272	99.97	Phage tail tape measure protein, TP901 family	tape_meas_TP901
	36	23442	23612	-1	hypothetical protein
	37	23756	24262	-1	hypothetical protein
	38	24273	25631	-1	minor tail protein	phrog_18409	97.53
	39	25632	25886	-1	hypothetical protein
	40	25959	26480	-1	tail terminator	phrog_123	97.95
	41	26477	26905	-1	hypothetical protein
	42	26902	27288	-1	tail completion or Neck1 protein	phrog_222	99.72		phge_HK97_gp10
	43	27293	27673	-1	hypothetical protein
	44	27670	28068	-1	Head completion protein	7KLN_L2	99.92
	45	28071	28907	-1	major capsid protein	phrog_544	99.96
	46	28924	29310	-1	head scaffolding protein	phrog_673	97.17
	47	29311	30546	-1	head maturation protease	phrog_2229	99.89
	48	30556	31368	-1	minor head protein	phrog_115	99.93	head morphogenesis protein, SPP1 gp7	Phage_Mu_F superfamily
	49	31372	32877	-1	portal protein	phrog_21	99.97
	50	32884	34248	-1	Large subunit terminase	5OE8_A	100	chromosome segregation	phage_term_2
	51	34245	34727	-1	terminase small subunit	phrog_1482	99.46		transpos_IS3
	52	34724	35200	-1	hypothetical protein
	53	35197	35667	-1	hypothetical protein
	54	35674	36054	-1	holin; lysis	phrog_263	92.37
	55	36047	36292	-1	hypothetical protein
	56	36289	36480	-1	hypothetical protein
	57	36477	37154	-1	Transcriptional regulator, MarR family	2QWW_H	98.85
	58	37315	37545	-1	DNA replication licensing factor MCM4	6U0M_4	100
	59	37548	39611	-1	Tail needle protein gp26; Viral protein, P22, Tail Needle, Membrane penetration	4ZXQ_D	97.4	ATPase involved in replication control, Cdc46 Mcm family	Mcm2
	60	39767	40387	-1	hypothetical protein
	61	40384	40527	-1	hypothetical protein
	62	40524	40793	-1	hypothetical protein
	63	40863	42056	-1	Alcohol Dehydrogenase	6QHE_D	99.95		MDN1
	64	42123	42995	1	Glutamate-cysteine ligase; ligase, glutathione, ATP-grasp, ATP-binding	3IG5_A	100	COG1028 Dehydrogenases with different specificities (related to short-chain alcohol dehydrogenases)	NADB_Rossmann superfamily
	65	43038	44543	-1	Putative lipoprotein LprF; lipid transfer, diacylated glycolipid	4QA8_A	98.5
	66	44734	45636	1	Lipoprotein lprG	3MH9_A	98.75
WUAX01000016_pro	1	457	1062	1	YvbJ; Uncharacterized membrane protein YvbJ	COG4640	99.01		zinc_ribbon_2
	2	1091	1417	-1	lipoprotein	phrog_15210	98.09
	3	1520	3691	-1	unknown function	phrog_18315	100		Laminin_G_3
	4	3688	4143	-1	hypothetical protein
	5	4166	6805	-1	tail length tape measure protein	phrog_30543	100	Phage tail tape measure protein, TP901 family	tape_meas_TP901
	6	7075	7524	-1	Phage_TAC_14 ; Phage tail assembly chaperone protein, TAC	PF16462.9	91.34
	7	7603	7806	-1	hypothetical protein
	8	7875	9074	-1	minor tail protein	phrog_18409	98.29
	9	9125	9616	-1	tail terminator	phrog_123	98.12
	10	9620	10012	-1	head closure Hc1	phrog_8797	95.79
	11	10009	10335	-1	tail completion or Neck1 protein	phrog_222	99		phge_HK97_gp10
	12	10572	10904	-1	head-tail adaptor Ad1	phrog_4735	99.78
	13	10953	11762	-1	Major capsid protein	8ECN_C	99.96		major_cap_HK97
	14	11878	13044	-1	head maturation protease	phrog_530	99.91		2A1904
	15	13041	13361	-1	L-shaped tail fiber protein assembly	phrog_3304	99.71		DUF2479
	16	13378	13764	-1	minor tail protein	phrog_17345	99.08
	17	13905	17024	-1	WD-40 REPEAT PROTEIN	2YMU_B	99.92
	18	17095	18042	-1	head morphogenesis	phrog_758	99.94	head morphogenesis protein, SPP1 gp7	Phage_Mu_F superfamily
	19	18014	19552	-1	portal protein	phrog_9232	100
	20	19580	21103	-1	Large subunit terminase	5OE8_A	100	chromosome segregation	Terminase_6
	21	21180	21617	-1	terminase small subunit	phrog_9231	99.65		YjcR
	22	21736	21894	-1	transcriptional repressor	phrog_4738	96.08
	23	21913	22224	-1	HNH endonuclease	phrog_25862	98.65		FHA_AFDN
	24	22217	22507	-1	hypothetical protein
	25	22650	26501	-1	DNA methyltransferase	phrog_16674	100	COG1002 Type II restriction enzyme, methylase subunits
	26	26694	27482	1	unknown function	phrog_2039	99.67
	27	27561	28172	-1	unknown function	phrog_21028	99.01
	28	30831	31049	-1	hypothetical protein
	29	31227	31382	-1	hypothetical protein
	30	31512	32117	-1	Uncharacterized protein	3CXJ_C	96.33
	31	32277	33317	1	DNA primase/helicase	phrog_13901	100		PriCT_2 superfamily
	32	33371	33925	1	hypothetical protein
	33	34001	34558	1	hypothetical protein
	34	34715	35329	1	DenB-like DNA endonuclease IV	phrog_1360	98.43
	35	35582	36193	1	ZapB ; Cell division protein ZapB	PF06005.16	97		DUF5082
	36	36762	37781	-1	XerC; Site-specific recombinase XerC	COG4973	100	Integrase	DNA_BRE_C

## Sheet: S6 Antiviral defence system
Table S6: Antiviral defense systems in the 38 archaeal proviruses predicted with the software PADLOC
system	Target name	HMM accession	HMM name	Protein name	Full seq.E.value	Domain.iE.value	Target coverage	Hmm coverage	Start	End	Strand	Target description	Relative position	Contig end	All domains	Best hits
Paris_fused	CP025066_29	PDLC02981	AAA_15_DUF4435	AriAB	7.5e-177	6.4e-160	0.878	0.839	30248	32044	-	30248 32044 -1 ID=9_29;partial=00;start_type=ATG;rbs_motif=None;rbs_spacer=None;gc_cont=0.388	29	35	PDLC02979,AAA_15, 1, 0.0081, 0.072, 0.115 | PDLC02979,AAA_15, 2, 7.5e-17, 0.297, 0.426 | PDLC02979,AAA_15, 3, 4.9, 0.095, 0.413 | PDLC02980,AAA_21, 1, 0.0019, 0.032, 0.062 | PDLC02980,AAA_21, 2, 4.9e-11, 0.337, 0.5 | PDLC02980,AAA_21, 3, 27, 0.16, 0.312 | PDLC02981,AAA_15_DUF4435, 1, 1e-15, 0.09, 0.082 | PDLC02981,AAA_15_DUF4435, 2, 6.4e-160, 0.878, 0.839 | PDLC02983,DUF4435, 1, 460, 0.05, 0.131 …	PDLC02981, AAA_15_DUF4435, 6.4e-160, 0.878, 0.839 | PDLC02979, AAA_15, 7.5e-17, 0.297, 0.426 | PDLC02983, DUF4435, 3.7e-14, 0.332, 0.839 | PDLC02980, AAA_21, 4.9e-11, 0.337, 0.5
DMS_other	CP094974_23	PDLC00662	HmaC_00001	HmaC	9e-88	1.2e-87	0.646	0.719	11064	14372	+	11064 14372 1 ID=11_23;partial=00;start_type=ATG;rbs_motif=None;rbs_spacer=None;gc_cont=0.567	23	71	PDLC00662,HmaC_00001, 1, 1.2e-87, 0.646, 0.719 | PDLC02192,DUF499_00001, 1, 7.6e-45, 0.604, 0.584 | PDLC02781,SspC_00012, 1, 0.00047, 0.147, 0.137 | PDLC02781,SspC_00012, 2, 12, 0.056, 0.055	PDLC00662, HmaC_00001, 1.2e-87, 0.646, 0.719 | PDLC02192, DUF499_00001, 7.6e-45, 0.604, 0.584 | PDLC02781, SspC_00012, 0.00047, 0.147, 0.137
DMS_other	CP094974_25	PDLC00661	HmaB_00002	HmaB	4.3e-62	9.2e-50	0.605	0.591	14996	17851	+	14996 17851 1 ID=11_25;partial=00;start_type=ATG;rbs_motif=None;rbs_spacer=None;gc_cont=0.502	25	71	PDLC00660,HmaB_00001, 1, 0.0014, 0.05, 0.049 | PDLC00660,HmaB_00001, 2, 2.4e-07, 0.054, 0.053 | PDLC00660,HmaB_00001, 3, 2.9e-42, 0.604, 0.588 | PDLC00661,HmaB_00002, 1, 0.049, 0.049, 0.047 | PDLC00661,HmaB_00002, 2, 4.5e-08, 0.056, 0.054 | PDLC00661,HmaB_00002, 3, 9.2e-50, 0.605, 0.591 | PDLC02189,DUF1156_MTase_00001, 1, 1.1e-05, 0.148, 0.15 | PDLC02189,DUF1156_MTase_00001, 2, 0.00013, 0.183, 0.…	PDLC00661, HmaB_00002, 9.2e-50, 0.605, 0.591 | PDLC00660, HmaB_00001, 2.9e-42, 0.604, 0.588 | PDLC03233, MTase_II_00019, 1.5e-21, 0.571, 0.729 | PDLC03352, MTase_II_00138, 2.4e-12, 0.169, 0.154 | PDLC02541, PglXI_00001, 2.5e-12, 0.322, 0.28 | PDLC02541, PglXI_00001, 2.5e-12, 0.322, 0.28
DMS_other	CP094974_26	PDLC02707	PbeA_00005	PbeA	2.8e-54	3.4e-49	0.369	0.615	17851	21489	+	17851 21489 1 ID=11_26;partial=00;start_type=ATG;rbs_motif=None;rbs_spacer=None;gc_cont=0.562	26	71	PDLC00659,HmaA_00001, 1, 3.1e-11, 0.067, 0.07 | PDLC00659,HmaA_00001, 2, 0.87, 0.031, 0.028 | PDLC00659,HmaA_00001, 3, 3.7e-12, 0.128, 0.127 | PDLC00659,HmaA_00001, 4, 2.7e-26, 0.115, 0.112 | PDLC02193,PLD_Helicase_00001, 1, 3.3e-09, 0.138, 0.185 | PDLC02193,PLD_Helicase_00001, 2, 1.1e-08, 0.153, 0.199 | PDLC02193,PLD_Helicase_00001, 3, 1.3e-37, 0.153, 0.211 | PDLC02500,BrxHI_00001, 1, 6.7e-22, 0…	PDLC02707, PbeA_00005, 3.4e-49, 0.369, 0.615 | PDLC02500, BrxHI_00001, 2e-44, 0.246, 0.299 | PDLC02500, BrxHI_00001, 2e-44, 0.246, 0.299 | PDLC02704, PbeA_00002, 7.8e-44, 0.271, 0.482 | PDLC02621, DrmD_00004, 9.5e-42, 0.273, 0.318
cas_type_I-B1	CP095390_(modified)_25	PDLC01750	Cas2b_WP_096389957.1	Cas2b	9e-46	9.9e-46	0.977	0.988	16531	16791	-	16531 16791 -1 ID=12_25;partial=00;start_type=ATG;rbs_motif=None;rbs_spacer=None;gc_cont=0.460	25	76	PDLC01749,Cas2b_WP_014295803.1, 1, 5.5e-22, 0.966, 0.977 | PDLC01750,Cas2b_WP_096389957.1, 1, 9.9e-46, 0.977, 0.988 | PDLC02076,Cas2b_WP_066217071.1, 1, 3.8e-19, 0.954, 0.966 | PDLC02077,Cas2b_WP_028460064.1, 1, 6.7e-12, 0.885, 0.833 | PDLC02078,Cas2b_WP_038071942.1, 1, 1.5e-07, 0.69, 0.649	PDLC01750, Cas2b_WP_096389957.1, 9.9e-46, 0.977, 0.988 | PDLC01749, Cas2b_WP_014295803.1, 5.5e-22, 0.966, 0.977 | PDLC02076, Cas2b_WP_066217071.1, 3.8e-19, 0.954, 0.966 | PDLC02077, Cas2b_WP_028460064.1, 6.7e-12, 0.885, 0.833 | PDLC02078, Cas2b_WP_038071942.1, 1.5e-07, 0.69, 0.649
cas_type_I-B1	CP095390_(modified)_26	PDLC01742	Cas1b_WP_142933338.1	Cas1b	2.5e-130	3.1e-130	0.985	0.991	16794	17789	-	16794 17789 -1 ID=12_26;partial=00;start_type=ATG;rbs_motif=None;rbs_spacer=None;gc_cont=0.486	26	76	PDLC01742,Cas1b_WP_142933338.1, 1, 3.1e-130, 0.985, 0.991 | PDLC02065,Cas1b_WP_013704840.1, 1, 1.2e-114, 0.982, 0.988 | PDLC02066,Cas1b_WP_035727688.1, 1, 3.6e-22, 0.687, 0.72 | PDLC02067,Cas1b_WP_188882336.1, 1, 7.8e-46, 0.934, 0.593	PDLC01742, Cas1b_WP_142933338.1, 3.1e-130, 0.985, 0.991 | PDLC02065, Cas1b_WP_013704840.1, 1.2e-114, 0.982, 0.988 | PDLC02067, Cas1b_WP_188882336.1, 7.8e-46, 0.934, 0.593 | PDLC02066, Cas1b_WP_035727688.1, 3.6e-22, 0.687, 0.72
cas_type_I-B1	CP095390_(modified)_27	PDLC01771	Cas4b_WP_019267510.1	Cas4b	1e-53	1.2e-53	0.832	0.963	17793	18362	-	17793 18362 -1 ID=12_27;partial=00;start_type=ATG;rbs_motif=None;rbs_spacer=None;gc_cont=0.514	27	76	PDLC01771,Cas4b_WP_019267510.1, 1, 1.2e-53, 0.832, 0.963 | PDLC01772,Cas4b_WP_113688895.1, 1, 6e-24, 0.832, 0.957 | PDLC02086,Cas4b_WP_077327524.1, 1, 4.8e-42, 0.832, 0.981 | PDLC02087,Cas4b_WP_154810420.1, 1, 220, 0.168, 0.18 | PDLC02087,Cas4b_WP_154810420.1, 2, 1e-05, 0.405, 0.423	PDLC01771, Cas4b_WP_019267510.1, 1.2e-53, 0.832, 0.963 | PDLC02086, Cas4b_WP_077327524.1, 4.8e-42, 0.832, 0.981 | PDLC01772, Cas4b_WP_113688895.1, 6e-24, 0.832, 0.957 | PDLC02087, Cas4b_WP_154810420.1, 1e-05, 0.405, 0.423
cas_type_I-B1	CP095390_(modified)_28	PDLC01759	Cas3b_WP_184405015.1	Cas3b	1.8e-203	2.2e-203	0.984	0.992	18359	21148	-	18359 21148 -1 ID=12_28;partial=00;start_type=ATG;rbs_motif=None;rbs_spacer=None;gc_cont=0.544	28	76	PDLC01757,Cas3b_WP_098917028.1, 1, 1.6e-06, 0.132, 0.167 | PDLC01757,Cas3b_WP_098917028.1, 2, 170, 0.049, 0.062 | PDLC01757,Cas3b_WP_098917028.1, 3, 0.003, 0.176, 0.192 | PDLC01757,Cas3b_WP_098917028.1, 4, 4.2e-10, 0.086, 0.115 | PDLC01758,Cas3b_WP_152020024.1, 1, 0.0089, 0.106, 0.141 | PDLC01758,Cas3b_WP_152020024.1, 2, 8.1e-23, 0.26, 0.28 | PDLC01758,Cas3b_WP_152020024.1, 3, 1.8e-07, 0.056, 0.0…	PDLC01759, Cas3b_WP_184405015.1, 2.2e-203, 0.984, 0.992 | PDLC02082, Cas3b_WP_162272993.1, 4.5e-75, 0.606, 0.659 | PDLC01763, Cas3b_WP_065294164.1, 2.8e-37, 0.519, 0.556 | PDLC01758, Cas3b_WP_152020024.1, 8.1e-23, 0.26, 0.28 | PDLC01764, Cas3b_WP_048085590.1, 1.6e-21, 0.33, 0.322
cas_type_I-B1	CP095390_(modified)_29	PDLC00951	cas_Cas5h	Cas5b	1.5e-49	1.8e-49	0.881	0.992	21172	22029	-	21172 22029 -1 ID=12_29;partial=00;start_type=ATG;rbs_motif=None;rbs_spacer=None;gc_cont=0.577	29	76	PDLC00947,cas_Cas5t, 1, 0.025, 0.147, 0.198 | PDLC00947,cas_Cas5t, 2, 2.8, 0.15, 0.194 | PDLC00951,cas_Cas5h, 1, 1.8e-49, 0.881, 0.992 | PDLC02096,Cas5b_WP_048038568.1, 1, 1.8e-27, 0.675, 0.731 | PDLC02097,Cas5b_WP_147923379.1, 1, 1.7e-18, 0.675, 0.729	PDLC00951, cas_Cas5h, 1.8e-49, 0.881, 0.992 | PDLC02096, Cas5b_WP_048038568.1, 1.8e-27, 0.675, 0.731 | PDLC02097, Cas5b_WP_147923379.1, 1.7e-18, 0.675, 0.729 | PDLC00947, cas_Cas5t, 0.025, 0.147, 0.198
cas_type_I-B1	CP095390_(modified)_30	PDLC00963	cas_Csh2	Cas7b	1.7e-90	2e-90	0.801	0.993	22033	23163	-	22033 23163 -1 ID=12_30;partial=00;start_type=ATG;rbs_motif=None;rbs_spacer=None;gc_cont=0.553	30	76	PDLC00963,cas_Csh2, 1, 2e-90, 0.801, 0.993 | PDLC00964,cas_CT1132, 1, 1.9e-39, 0.785, 0.963 | PDLC01303,cd09690, 1, 2.2e-83, 0.801, 0.992 | PDLC01614,pfam05107, 1, 6.4e-47, 0.719, 0.984	PDLC00963, cas_Csh2, 2e-90, 0.801, 0.993 | PDLC01303, cd09690, 2.2e-83, 0.801, 0.992 | PDLC01614, pfam05107, 6.4e-47, 0.719, 0.984 | PDLC00964, cas_CT1132, 1.9e-39, 0.785, 0.963
cas_type_I-B1	CP095390_(modified)_31	PDLC00969	cas_Csh1	Cas8b	4.3e-43	1.2e-29	0.302	0.506	23141	25315	-	23141 25315 -1 ID=12_31;partial=00;start_type=ATG;rbs_motif=None;rbs_spacer=None;gc_cont=0.553	31	76	PDLC00969,cas_Csh1, 1, 6.8e-12, 0.201, 0.334 | PDLC00969,cas_Csh1, 2, 1.2e-29, 0.302, 0.506 | PDLC01285,cd09672, 1, 2.8e-08, 0.629, 0.725 | PDLC01304,cd09691, 1, 1.8e-22, 0.592, 0.994 | PDLC01343,cd09730, 1, 9.5e-16, 0.625, 0.699 | PDLC01623,pfam09484, 1, 1.4e-20, 0.625, 0.675	PDLC00969, cas_Csh1, 1.2e-29, 0.302, 0.506 | PDLC01304, cd09691, 1.8e-22, 0.592, 0.994 | PDLC01623, pfam09484, 1.4e-20, 0.625, 0.675 | PDLC01343, cd09730, 9.5e-16, 0.625, 0.699 | PDLC01285, cd09672, 2.8e-08, 0.629, 0.725
cas_type_I-B1	CP095390_(modified)_32	PDLC01785	Cas6b_WP_092935998.1	Cas6b	1.9e-132	2.1e-132	0.92	0.988	25312	26139	-	25312 26139 -1 ID=12_32;partial=00;start_type=ATG;rbs_motif=None;rbs_spacer=None;gc_cont=0.539	32	76	PDLC01782,Cas6b_WP_066632526.1, 1, 1.6e-10, 0.909, 0.987 | PDLC01784,Cas6b_WP_072896889.1, 1, 15, 0.098, 0.117 | PDLC01784,Cas6b_WP_072896889.1, 2, 2e-07, 0.384, 0.426 | PDLC01785,Cas6b_WP_092935998.1, 1, 2.1e-132, 0.92, 0.988 | PDLC01786,Cas6b_WP_028479912.1, 1, 0.021, 0.236, 0.276 | PDLC01786,Cas6b_WP_028479912.1, 2, 16, 0.069, 0.083 | PDLC01787,Cas6b_WP_075531536.1, 1, 0.002, 0.359, 0.384 | PD…	PDLC01785, Cas6b_WP_092935998.1, 2.1e-132, 0.92, 0.988 | PDLC01791, Cas6b_WP_069593058.1, 2.2e-22, 0.906, 0.983 | PDLC01782, Cas6b_WP_066632526.1, 1.6e-10, 0.909, 0.987 | PDLC01784, Cas6b_WP_072896889.1, 2e-07, 0.384, 0.426 | PDLC01787, Cas6b_WP_075531536.1, 0.002, 0.359, 0.384
hma	DSLF01000001_31	PDLC00662	HmaC_00001	HmaC	2.7e-139	1e-138	0.909	0.857	25421	27937	-	25421 27937 -1 ID=13_31;partial=00;start_type=GTG;rbs_motif=None;rbs_spacer=None;gc_cont=0.421	31	39	PDLC00662,HmaC_00001, 1, 1e-138, 0.909, 0.857 | PDLC00662,HmaC_00001, 2, 0.3, 0.137, 0.126	PDLC00662, HmaC_00001, 1e-138, 0.909, 0.857
hma	DSLF01000001_32	PDLC00661	HmaB_00002	HmaB	7.8e-147	3.6e-144	0.893	0.897	28033	30726	-	28033 30726 -1 ID=13_32;partial=00;start_type=ATG;rbs_motif=None;rbs_spacer=None;gc_cont=0.414	32	39	PDLC00660,HmaB_00001, 1, 1.9e-140, 0.922, 0.922 | PDLC00661,HmaB_00002, 1, 3.6e-144, 0.893, 0.897	PDLC00661, HmaB_00002, 3.6e-144, 0.893, 0.897 | PDLC00660, HmaB_00001, 1.9e-140, 0.922, 0.922
hma	DSLF01000001_33	PDLC00659	HmaA_00001	HmaA	8.4e-216	2.3e-215	0.953	0.956	30728	34060	-	30728 34060 -1 ID=13_33;partial=00;start_type=TTG;rbs_motif=GGA/GAG/AGG;rbs_spacer=5-10bp;gc_cont=0.430	33	39	PDLC00659,HmaA_00001, 1, 2.3e-215, 0.953, 0.956	PDLC00659, HmaA_00001, 2.3e-215, 0.953, 0.956
DMS_other	DTQN01000007_5	PDLC02570	DrmA_00004	DrmA	4.3e-77	4.3e-76	0.53	0.62	3437	6451	+	3437 6451 1 ID=15_5;partial=00;start_type=ATG;rbs_motif=GGAG/GAGG;rbs_spacer=5-10bp;gc_cont=0.426	5	39	PDLC02501,BrxHI_00002, 1, 0.00022, 0.092, 0.093 | PDLC02501,BrxHI_00002, 1, 0.00022, 0.092, 0.093 | PDLC02501,BrxHI_00002, 2, 7.3e-07, 0.071, 0.077 | PDLC02501,BrxHI_00002, 2, 7.3e-07, 0.071, 0.077 | PDLC02503,BrxHI_00004, 1, 2.7e-10, 0.135, 0.173 | PDLC02503,BrxHI_00004, 1, 2.7e-10, 0.135, 0.173 | PDLC02503,BrxHI_00004, 2, 5.8, 0.024, 0.034 | PDLC02503,BrxHI_00004, 2, 5.8, 0.024, 0.034 | PDLC025…	PDLC02570, DrmA_00004, 4.3e-76, 0.53, 0.62 | PDLC02569, DrmA_00003, 2.8e-52, 0.519, 0.487 | PDLC02573, DrmA_00007, 1.3e-31, 0.512, 0.524 | Shango__SngC, Shango__SngC, 1.8e-15, 0.245, 0.296 | PDLC02571, DrmA_00005, 1.2e-14, 0.331, 0.268
DMS_other	DTQN01000007_7	PDLC02614	DrmC_00030	DrmC	4.2e-07	1.1e-06	0.464	0.784	7951	8784	+	7951 8784 1 ID=15_7;partial=00;start_type=ATG;rbs_motif=AGGAG;rbs_spacer=5-10bp;gc_cont=0.414	7	39	PDLC02585,DrmC_00001, 1, 0.00064, 0.194, 0.217 | PDLC02587,DrmC_00003, 1, 5.2e-05, 0.209, 0.221 | PDLC02588,DrmC_00004, 1, 0.00042, 0.14, 0.156 | PDLC02589,DrmC_00005, 1, 6.3e-05, 0.191, 0.201 | PDLC02595,DrmC_00011, 1, 6.5e-05, 0.133, 0.141 | PDLC02597,DrmC_00013, 1, 0.00068, 0.162, 0.19 | PDLC02598,DrmC_00014, 1, 0.00044, 0.14, 0.656 | PDLC02599,DrmC_00015, 1, 9.1e-06, 0.475, 0.31 | PDLC02606,D…	PDLC02607, DrmC_00023, 1e-06, 0.18, 0.192 | PDLC02614, DrmC_00030, 1.1e-06, 0.464, 0.784 | PDLC02599, DrmC_00015, 9.1e-06, 0.475, 0.31 | PDLC02587, DrmC_00003, 5.2e-05, 0.209, 0.221 | PDLC02589, DrmC_00005, 6.3e-05, 0.191, 0.201
RM_type_II	DTQN01000007_9	PDLC03398	NEase_II_00007	REase_II	6.6e-40	7.7e-40	0.922	0.968	10499	11194	-	10499 11194 -1 ID=15_9;partial=00;start_type=ATG;rbs_motif=GGA/GAG/AGG;rbs_spacer=5-10bp;gc_cont=0.430	9	39	PDLC03398,NEase_II_00007, 1, 7.7e-40, 0.922, 0.968	PDLC03398, NEase_II_00007, 7.7e-40, 0.922, 0.968
RM_type_II	DTQN01000007_10	PDLC03378	MTase_II_00164	MTase_II	2.6e-90	3.3e-90	0.969	0.951	11191	12267	-	11191 12267 -1 ID=15_10;partial=00;start_type=GTG;rbs_motif=GGAG/GAGG;rbs_spacer=5-10bp;gc_cont=0.456	10	39	PDLC03217,MTase_II_00003, 1, 3.8e-12, 0.34, 0.159 | PDLC03217,MTase_II_00003, 2, 0.016, 0.142, 0.073 | PDLC03217,MTase_II_00003, 3, 0.092, 0.131, 0.068 | PDLC03220,MTase_II_00006, 1, 8.2e-08, 0.159, 0.109 | PDLC03220,MTase_II_00006, 2, 400, 0.05, 0.034 | PDLC03220,MTase_II_00006, 3, 0.8, 0.159, 0.103 | PDLC03223,MTase_II_00009, 1, 9.3e-15, 0.535, 0.439 | PDLC03223,MTase_II_00009, 2, 0.00067, 0.19…	PDLC03378, MTase_II_00164, 3.3e-90, 0.969, 0.951 | PDLC03272, MTase_II_00058, 4.1e-72, 0.964, 0.769 | PDLC03234, MTase_II_00020, 6.8e-51, 0.607, 0.531 | PDLC03330, MTase_II_00116, 6e-41, 0.535, 0.458 | PDLC03326, MTase_II_00112, 4.1e-37, 0.359, 0.311
argonaute_solo	JAAKEZ010000002_27	PDLC02428	pPIWI_solo	PprPIWI	2.8e-73	3.5e-73	0.973	0.962	19347	21530	+	19347 21530 1 ID=17_27;partial=00;start_type=TTG;rbs_motif=GGA/GAG/AGG;rbs_spacer=5-10bp;gc_cont=0.435	27	40	PDLC02376,pAgo_WP_068133589.1, 1, 8.2e-07, 0.343, 0.552 | PDLC02377,pAgo_WP_100483095.1, 1, 7.9e-06, 0.332, 0.565 | PDLC02378,pAgo_WP_070666724.1, 1, 4.4e-08, 0.312, 0.471 | PDLC02379,pAgo_WP_088347300.1, 1, 20, 0.084, 0.076 | PDLC02379,pAgo_WP_088347300.1, 2, 1.4e-11, 0.319, 0.341 | PDLC02380,pAgo_WP_015329024.1, 1, 3e-17, 0.337, 0.327 | PDLC02381,pAgo_WP_016804074.1, 1, 6.5e-07, 0.37, 0.438 | P…	PDLC02428, pPIWI_solo, 3.5e-73, 0.973, 0.962 | PDLC02436, Ago1-i4, 1.3e-57, 0.515, 0.928 | PDLC02397, pAgo_A, 1.8e-37, 0.654, 0.746 | PDLC02386, pAgo_WP_096885432.1, 1.7e-36, 0.717, 0.719 | PDLC02382, pAgo_WP_011308723.1, 2.1e-33, 0.317, 0.304
HEC-10	JADDUK010000002_2	HEC-F10	HEC-F10	HEC-10A	2e-08	2.7e-08	0.571	0.607	959	1594	-	959 1594 -1 ID=21_2;partial=00;start_type=ATG;rbs_motif=None;rbs_spacer=None;gc_cont=0.410	2	65	HEC-F10,HEC-F10, 1, 2.7e-08, 0.571, 0.607	HEC-F10, HEC-F10, 2.7e-08, 0.571, 0.607
DMS_other	JAGTQY010000001_5	PDLC02506	BrxL_00002	BrxL	2.4e-119	2.7e-119	0.969	0.681	4616	6061	-	4616 6061 -1 ID=23_5;partial=00;start_type=ATG;rbs_motif=None;rbs_spacer=None;gc_cont=0.361	5	59	PDLC02505,BrxL_00001, 1, 2.4e-85, 0.967, 0.975 | PDLC02506,BrxL_00002, 1, 2.7e-119, 0.969, 0.681 | PDLC02507,BrxL_00003, 1, 9.2e-75, 0.961, 0.946 | PDLC02508,BrxL_00004, 1, 2.6e-110, 0.973, 0.663 | PDLC02509,BrxL_00005, 1, 9.2e-10, 0.29, 0.262 | PDLC02509,BrxL_00005, 2, 3.5e-71, 0.664, 0.606	PDLC02506, BrxL_00002, 2.7e-119, 0.969, 0.681 | PDLC02508, BrxL_00004, 2.6e-110, 0.973, 0.663 | PDLC02505, BrxL_00001, 2.4e-85, 0.967, 0.975 | PDLC02507, BrxL_00003, 9.2e-75, 0.961, 0.946 | PDLC02509, BrxL_00005, 3.5e-71, 0.664, 0.606
RM_type_IIG	JAGTQY010000001_6	PDLC03630	REase_MTase_IIG_00035	REase_MTase_IIG	0	0	0.88	0.995	6063	9722	-	6063 9722 -1 ID=23_6;partial=00;start_type=ATG;rbs_motif=AGGAG;rbs_spacer=5-10bp;gc_cont=0.360	6	59	PDLC03598,REase_MTase_IIG_00003, 1, 27, 0.049, 0.064 | PDLC03598,REase_MTase_IIG_00003, 2, 0.003, 0.018, 0.024 | PDLC03598,REase_MTase_IIG_00003, 3, 1.2, 0.036, 0.041 | PDLC03598,REase_MTase_IIG_00003, 4, 33, 0.027, 0.036 | PDLC03598,REase_MTase_IIG_00003, 5, 41, 0.066, 0.088 | PDLC03599,REase_MTase_IIG_00004, 1, 0.0052, 0.018, 0.023 | PDLC03600,REase_MTase_IIG_00005, 1, 0.0017, 0.057, 0.061 | PD…	PDLC03630, REase_MTase_IIG_00035, 0, 0.88, 0.995 | PDLC03625, REase_MTase_IIG_00030, 4.2e-94, 0.73, 0.825 | PDLC03604, REase_MTase_IIG_00009, 1.1e-17, 0.399, 0.463 | PDLC03612, REase_MTase_IIG_00017, 3.3e-15, 0.402, 0.351 | PDLC03623, REase_MTase_IIG_00028, 3.2e-06, 0.083, 0.104
RM_type_II	JALHSQ010000084_31	PDLC03363	MTase_II_00149	MTase_II	1.5e-110	1.6e-110	0.963	0.966	20534	21418	+	20534 21418 1 ID=27_31;partial=00;start_type=TTG;rbs_motif=GGAG/GAGG;rbs_spacer=5-10bp;gc_cont=0.456	31	39	PDLC03215,MTase_II_00001, 1, 0.00012, 0.217, 0.196 | PDLC03215,MTase_II_00001, 2, 9.5, 0.136, 0.121 | PDLC03216,MTase_II_00002, 1, 8.3e-14, 0.268, 0.217 | PDLC03216,MTase_II_00002, 2, 39, 0.071, 0.06 | PDLC03224,MTase_II_00010, 1, 2.8e-07, 0.112, 0.069 | PDLC03224,MTase_II_00010, 2, 0.026, 0.156, 0.096 | PDLC03226,MTase_II_00012, 1, 0.009, 0.268, 0.161 | PDLC03228,MTase_II_00014, 1, 4.9e-12, 0.22…	PDLC03363, MTase_II_00149, 1.6e-110, 0.963, 0.966 | PDLC03353, MTase_II_00139, 2.3e-25, 0.383, 0.427 | PDLC03371, MTase_II_00157, 1.8e-21, 0.292, 0.319 | PDLC03350, MTase_II_00136, 5.3e-19, 0.237, 0.224 | PDLC03391, MTase_II_00177, 6e-19, 0.831, 0.64
RM_type_II	JALHSQ010000084_32	PDLC03521	REase_II_00123	REase_II	5.5e-31	6.8e-31	0.892	0.89	21423	22172	-	21423 22172 -1 ID=27_32;partial=00;start_type=ATG;rbs_motif=None;rbs_spacer=None;gc_cont=0.465	32	39	PDLC03305,MTase_II_00091, 1, 1.1e-14, 0.908, 0.454 | PDLC03424,REase_II_00026, 1, 1.2e-09, 0.948, 0.937 | PDLC03521,REase_II_00123, 1, 6.8e-31, 0.892, 0.89 | PDLC03524,REase_II_00126, 1, 3.4e-15, 0.908, 0.896 | PDLC03584,REase_II_00186, 1, 1.1e-08, 0.192, 0.119 | PDLC03584,REase_II_00186, 2, 1.2e-06, 0.436, 0.274	PDLC03521, REase_II_00123, 6.8e-31, 0.892, 0.89 | PDLC03524, REase_II_00126, 3.4e-15, 0.908, 0.896 | PDLC03305, MTase_II_00091, 1.1e-14, 0.908, 0.454 | PDLC03424, REase_II_00026, 1.2e-09, 0.948, 0.937 | PDLC03584, REase_II_00186, 1.1e-08, 0.192, 0.119
DMS_other	QMQO01000002_45	PDLC02636	DrmE_00002	DrmE	1e-48	1.8e-48	0.961	0.972	34710	37184	+	34710 37184 1 ID=33_45;partial=00;start_type=ATG;rbs_motif=None;rbs_spacer=None;gc_cont=0.341	45	69	PDLC02635,DrmE_00001, 1, 1, 0.103, 0.114 | PDLC02635,DrmE_00001, 2, 1.2e-18, 0.531, 0.523 | PDLC02636,DrmE_00002, 1, 1.8e-48, 0.961, 0.972	PDLC02636, DrmE_00002, 1.8e-48, 0.961, 0.972 | PDLC02635, DrmE_00001, 1.2e-18, 0.531, 0.523
DMS_other	QMQO01000002_46	PDLC02576	DrmA_00010	DrmA	5.2e-216	2.3e-214	0.929	0.904	37181	40696	+	37181 40696 1 ID=33_46;partial=00;start_type=ATG;rbs_motif=GGAG/GAGG;rbs_spacer=5-10bp;gc_cont=0.353	46	69	PDLC02503,BrxHI_00004, 1, 1.1, 0.046, 0.072 | PDLC02503,BrxHI_00004, 1, 1.1, 0.046, 0.072 | PDLC02503,BrxHI_00004, 2, 0.31, 0.043, 0.072 | PDLC02503,BrxHI_00004, 2, 0.31, 0.043, 0.072 | PDLC02567,DrmA_00001, 1, 1.7e-44, 0.346, 0.242 | PDLC02567,DrmA_00001, 2, 1.8e-19, 0.117, 0.077 | PDLC02568,DrmA_00002, 1, 4.8e-13, 0.138, 0.25 | PDLC02568,DrmA_00002, 2, 4.1e-20, 0.108, 0.211 | PDLC02569,DrmA_000…	PDLC02576, DrmA_00010, 2.3e-214, 0.929, 0.904 | PDLC02575, DrmA_00009, 2.2e-114, 0.622, 0.875 | PDLC02577, DrmA_00011, 5.1e-45, 0.454, 0.785 | PDLC02567, DrmA_00001, 1.7e-44, 0.346, 0.242 | PDLC02571, DrmA_00005, 3e-31, 0.231, 0.213
DMS_other	QMQO01000002_47	PDLC02583	DrmB_00006	DrmB	2.1e-18	2.1e-18	0.546	0.553	40668	42575	+	40668 42575 1 ID=33_47;partial=00;start_type=ATG;rbs_motif=None;rbs_spacer=None;gc_cont=0.350	47	69	PDLC02579,DrmB_00002, 1, 2.6e-10, 0.176, 0.411 | PDLC02581,DrmB_00004, 1, 24, 0.112, 0.118 | PDLC02581,DrmB_00004, 2, 3.2e-09, 0.354, 0.378 | PDLC02582,DrmB_00005, 1, 4.2e-27, 0.451, 0.451 | PDLC02582,DrmB_00005, 2, 7.7e-67, 0.406, 0.387 | PDLC02583,DrmB_00006, 1, 150, 0.046, 0.048 | PDLC02583,DrmB_00006, 2, 2.1e-18, 0.546, 0.553 | PDLC02584,DrmB_00007, 1, 1e-09, 0.274, 0.398	PDLC02582, DrmB_00005, 7.7e-67, 0.406, 0.387 | PDLC02583, DrmB_00006, 2.1e-18, 0.546, 0.553 | PDLC02579, DrmB_00002, 2.6e-10, 0.176, 0.411 | PDLC02584, DrmB_00007, 1e-09, 0.274, 0.398 | PDLC02581, DrmB_00004, 3.2e-09, 0.354, 0.378
VSPR	QMQO01000002_48	PDLC03397	NEase_II_00006	Vsr	1.5e-19	1.7e-19	0.874	0.763	42568	42972	+	42568 42972 1 ID=33_48;partial=00;start_type=ATG;rbs_motif=GGA/GAG/AGG;rbs_spacer=11-12bp;gc_cont=0.351	48	69	PDLC03397,NEase_II_00006, 1, 1.7e-19, 0.874, 0.763	PDLC03397, NEase_II_00006, 1.7e-19, 0.874, 0.763
DMS_other	QMQO01000002_49	PDLC03203	mREase_II_00001	mREase_II	1.4e-51	1.7e-51	0.826	0.832	42953	44089	-	42953 44089 -1 ID=33_49;partial=00;start_type=ATG;rbs_motif=None;rbs_spacer=None;gc_cont=0.335	49	69	PDLC03203,mREase_II_00001, 1, 1.7e-51, 0.826, 0.832 | PDLC03206,mREase_II_00004, 1, 6.5e-37, 0.858, 0.823 | PDLC03657,mREase_IV_00003, 1, 0.035, 0.166, 0.205	PDLC03203, mREase_II_00001, 1.7e-51, 0.826, 0.832 | PDLC03206, mREase_II_00004, 6.5e-37, 0.858, 0.823 | PDLC03657, mREase_IV_00003, 0.035, 0.166, 0.205
VSPR	QMQO01000002_50	PDLC03378	MTase_II_00164	MTase_II	3.1e-96	3.6e-96	0.971	0.948	44099	45121	-	44099 45121 -1 ID=33_50;partial=00;start_type=ATG;rbs_motif=None;rbs_spacer=None;gc_cont=0.355	50	69	PDLC03217,MTase_II_00003, 1, 1.1e-21, 0.619, 0.286 | PDLC03217,MTase_II_00003, 2, 1.2, 0.17, 0.083 | PDLC03220,MTase_II_00006, 1, 9.7e-08, 0.51, 0.33 | PDLC03220,MTase_II_00006, 2, 0.088, 0.185, 0.112 | PDLC03223,MTase_II_00009, 1, 2e-13, 0.378, 0.301 | PDLC03223,MTase_II_00009, 2, 1.1e-11, 0.326, 0.232 | PDLC03225,MTase_II_00011, 1, 3.1e-19, 0.378, 0.221 | PDLC03225,MTase_II_00011, 2, 2e-04, 0.1…	PDLC03378, MTase_II_00164, 3.6e-96, 0.971, 0.948 | PDLC03272, MTase_II_00058, 6.7e-63, 0.982, 0.781 | PDLC03234, MTase_II_00020, 2.6e-60, 0.566, 0.499 | PDLC03326, MTase_II_00112, 4.6e-59, 0.701, 0.541 | PDLC03330, MTase_II_00116, 3.3e-39, 0.974, 0.76
PT_PbeABCD	QZIT01000006_45	PDLC02707	PbeA_00005	PbeA	2.6e-236	2.9e-236	0.964	0.996	35128	37269	+	35128 37269 1 ID=35_45;partial=00;start_type=ATG;rbs_motif=GGAG/GAGG;rbs_spacer=5-10bp;gc_cont=0.313	45	64	PDLC02703,PbeA_00001, 1, 2.3e-94, 0.908, 0.982 | PDLC02704,PbeA_00002, 1, 1.6e-200, 0.959, 0.997 | PDLC02705,PbeA_00003, 1, 6.7e-74, 0.919, 0.929 | PDLC02706,PbeA_00004, 1, 4.5e-29, 0.332, 0.319 | PDLC02706,PbeA_00004, 2, 1.6e-108, 0.668, 0.663 | PDLC02707,PbeA_00005, 1, 2.9e-236, 0.964, 0.996	PDLC02707, PbeA_00005, 2.9e-236, 0.964, 0.996 | PDLC02704, PbeA_00002, 1.6e-200, 0.959, 0.997 | PDLC02706, PbeA_00004, 1.6e-108, 0.668, 0.663 | PDLC02703, PbeA_00001, 2.3e-94, 0.908, 0.982 | PDLC02705, PbeA_00003, 6.7e-74, 0.919, 0.929
PT_DndABCDE	QZIT01000006_47	PDLC02668	DndD_00006	DndD	4.5e-60	7.7e-60	0.988	0.988	37440	39419	+	37440 39419 1 ID=35_47;partial=00;start_type=ATG;rbs_motif=GGAG/GAGG;rbs_spacer=5-10bp;gc_cont=0.309	47	64	PDLC02663,DndD_00001, 1, 2.3e-56, 0.989, 0.985 | PDLC02664,DndD_00002, 1, 1.1e-06, 0.08, 0.086 | PDLC02664,DndD_00002, 2, 2e-11, 0.755, 0.752 | PDLC02665,DndD_00003, 1, 0.00027, 0.083, 0.082 | PDLC02665,DndD_00003, 2, 7.5e-07, 0.176, 0.172 | PDLC02665,DndD_00003, 3, 4.9e-11, 0.276, 0.296 | PDLC02666,DndD_00004, 1, 5.5e-12, 0.442, 0.427 | PDLC02666,DndD_00004, 2, 11, 0.123, 0.119 | PDLC02666,DndD_…	PDLC02668, DndD_00006, 7.7e-60, 0.988, 0.988 | PDLC02663, DndD_00001, 2.3e-56, 0.989, 0.985 | PDLC02667, DndD_00005, 2.6e-50, 0.988, 0.986 | PDLC02666, DndD_00004, 5.5e-12, 0.442, 0.427 | PDLC02664, DndD_00002, 2e-11, 0.755, 0.752
PT_PbeABCD	QZIT01000006_47	PDLC02723	PbeC_00015	PbeC	1.7e-173	2e-173	0.93	0.995	37440	39419	+	37440 39419 1 ID=35_47;partial=00;start_type=ATG;rbs_motif=GGAG/GAGG;rbs_spacer=5-10bp;gc_cont=0.309	47	64	PDLC02709,PbeC_00001, 1, 3e-43, 0.98, 0.967 | PDLC02710,PbeC_00002, 1, 1.9e-52, 0.948, 0.983 | PDLC02711,PbeC_00003, 1, 5e-66, 0.962, 0.98 | PDLC02712,PbeC_00004, 1, 6.3e-67, 0.936, 0.994 | PDLC02713,PbeC_00005, 1, 6.1e-16, 0.935, 0.987 | PDLC02714,PbeC_00006, 1, 1.1e-87, 0.961, 0.983 | PDLC02715,PbeC_00007, 1, 5.2e-41, 0.911, 0.977 | PDLC02717,PbeC_00009, 1, 2.5e-35, 0.938, 0.989 | PDLC02718,Pbe…	PDLC02723, PbeC_00015, 2e-173, 0.93, 0.995 | PDLC02732, PbeC_00024, 5.7e-93, 0.938, 0.99 | PDLC02714, PbeC_00006, 1.1e-87, 0.961, 0.983 | PDLC02741, PbeC_00033, 2.6e-84, 0.961, 0.983 | PDLC02730, PbeC_00022, 1.7e-75, 0.945, 0.975
PT_DndABCDE	QZIT01000006_49	PDLC02657	DndA_00001	DndA	6.2e-163	7e-163	0.969	0.997	39836	40987	-	39836 40987 -1 ID=35_49;partial=00;start_type=ATG;rbs_motif=GGA/GAG/AGG;rbs_spacer=5-10bp;gc_cont=0.320	49	64	PDLC02657,DndA_00001, 1, 7e-163, 0.969, 0.997	PDLC02657, DndA_00001, 7e-163, 0.969, 0.997
PT_DndABCDE	QZIT01000006_50	PDLC02669	DndE_00001	DndE	1.8e-48	2e-48	0.908	0.922	40989	41378	-	40989 41378 -1 ID=35_50;partial=00;start_type=ATG;rbs_motif=None;rbs_spacer=None;gc_cont=0.297	50	64	PDLC02669,DndE_00001, 1, 2e-48, 0.908, 0.922 | PDLC02670,DndE_00002, 1, 2.6e-15, 0.885, 0.959 | PDLC02671,DndE_00003, 1, 4.9e-16, 0.777, 0.892	PDLC02669, DndE_00001, 2e-48, 0.908, 0.922 | PDLC02671, DndE_00003, 4.9e-16, 0.777, 0.892 | PDLC02670, DndE_00002, 2.6e-15, 0.885, 0.959
PT_DndABCDE	QZIT01000006_51	PDLC02663	DndD_00001	DndD	1.3e-218	1.5e-218	0.997	0.996	41359	43353	-	41359 43353 -1 ID=35_51;partial=00;start_type=ATG;rbs_motif=GGA/GAG/AGG;rbs_spacer=5-10bp;gc_cont=0.291	51	64	PDLC02663,DndD_00001, 1, 1.5e-218, 0.997, 0.996 | PDLC02664,DndD_00002, 1, 2.5e-106, 0.994, 0.997 | PDLC02665,DndD_00003, 1, 6.5e-96, 0.994, 0.998 | PDLC02666,DndD_00004, 1, 7.3e-82, 0.995, 0.998 | PDLC02667,DndD_00005, 1, 8.1e-181, 0.995, 0.997 | PDLC02668,DndD_00006, 1, 9.5e-185, 0.995, 0.998	PDLC02663, DndD_00001, 1.5e-218, 0.997, 0.996 | PDLC02668, DndD_00006, 9.5e-185, 0.995, 0.998 | PDLC02667, DndD_00005, 8.1e-181, 0.995, 0.997 | PDLC02664, DndD_00002, 2.5e-106, 0.994, 0.997 | PDLC02665, DndD_00003, 6.5e-96, 0.994, 0.998
PT_DndABCDE	QZIT01000006_52	PDLC02661	DndC_00003	DndC	7.6e-195	8.8e-195	0.976	0.989	43366	44763	-	43366 44763 -1 ID=35_52;partial=00;start_type=ATG;rbs_motif=None;rbs_spacer=None;gc_cont=0.330	52	64	PDLC02659,DndC_00001, 1, 2.1e-68, 0.423, 0.336 | PDLC02659,DndC_00001, 2, 5.8e-38, 0.219, 0.176 | PDLC02659,DndC_00001, 3, 6.2e-28, 0.303, 0.241 | PDLC02660,DndC_00002, 1, 2.1e-68, 0.423, 0.336 | PDLC02660,DndC_00002, 2, 5.8e-38, 0.219, 0.176 | PDLC02660,DndC_00002, 3, 6.2e-28, 0.303, 0.241 | PDLC02661,DndC_00003, 1, 8.8e-195, 0.976, 0.989 | PDLC02662,DndC_00004, 1, 3.3e-194, 0.979, 0.958	PDLC02661, DndC_00003, 8.8e-195, 0.976, 0.989 | PDLC02662, DndC_00004, 3.3e-194, 0.979, 0.958 | PDLC02659, DndC_00001, 2.1e-68, 0.423, 0.336 | PDLC02660, DndC_00002, 2.1e-68, 0.423, 0.336
PT_DndABCDE	QZIT01000006_53	PDLC02658	DndB_00001	DndB	1.6e-155	1.9e-155	0.873	0.986	44776	45984	-	44776 45984 -1 ID=35_53;partial=00;start_type=ATG;rbs_motif=GGA/GAG/AGG;rbs_spacer=5-10bp;gc_cont=0.287	53	64	PDLC02658,DndB_00001, 1, 1.9e-155, 0.873, 0.986	PDLC02658, DndB_00001, 1.9e-155, 0.873, 0.986
DMS_other	QZIT01000006_55	PDLC03272	MTase_II_00058	MTase_II	5.6e-99	7.4e-99	0.984	0.754	46432	47361	+	46432 47361 1 ID=35_55;partial=00;start_type=ATG;rbs_motif=None;rbs_spacer=None;gc_cont=0.375	55	64	PDLC02647,DrmMII_00001, 1, 1.1e-12, 0.352, 0.228 | PDLC02647,DrmMII_00001, 2, 4.5, 0.126, 0.087 | PDLC02648,DrmMII_00002, 1, 1.2e-19, 0.519, 0.432 | PDLC02648,DrmMII_00002, 2, 0.026, 0.158, 0.105 | PDLC02649,DrmMII_00003, 1, 130, 0.113, 0.078 | PDLC02649,DrmMII_00003, 2, 1.1e-25, 0.377, 0.291 | PDLC02649,DrmMII_00003, 3, 1.2e-05, 0.165, 0.121 | PDLC02650,DrmMII_00004, 1, 2.9e-14, 0.177, 0.126 | P…	PDLC03272, MTase_II_00058, 7.4e-99, 0.984, 0.754 | PDLC03378, MTase_II_00164, 8.7e-59, 0.984, 0.927 | PDLC03286, MTase_II_00072, 1.5e-55, 0.548, 0.946 | PDLC03734, oMTase_00023, 1.1e-54, 0.597, 0.421 | PDLC03217, MTase_II_00003, 3.3e-53, 0.503, 0.222

## Sheet: S7 AMG predicted by Vibrant
Table S7: The proteins, functions, and metabolic pathways of AMG, as well as the KEGG Entry of the 38 proviruses, predicted by Vibrant
Protein	Scaffold	AMG KO	AMG KO name	Pfam	Pfam name	KEGG Entry	Metabolism	Pathway
WOWA01000002_pro_34	WOWA01000002 Haloarcula argentinensis strain pws5 Scaffold_2, whole genome shotgun sequence_fragment_1	K00387	SUOX; sulfite oxidase [EC:1.8.3.1]	PF00174.19	Oxidoreductase molybdopterin binding domain	map00920	Energy metabolism	Sulfur metabolism
WSZK01000015_pro_64	WSZK01000015 Halomarina oriensis strain JCM 16495 H_oriensis_contig_15, whole genome shotgun sequence	K00019	E1.1.1.30, bdh; 3-hydroxybutyrate dehydrogenase [EC:1.1.1.30]	PF13561.6	Enoyl-(Acyl carrier protein) reductase	map00650	Carbohydrate metabolism	Butanoate metabolism
WSZK01000015_pro_65	WSZK01000015 Halomarina oriensis strain JCM 16495 H_oriensis_contig_15, whole genome shotgun sequence	K06048	gshA, ybdK; glutamate---cysteine ligase / carboxylate-amine ligase [EC:6.3.2.2 6.3.-.-]			map00480	Metabolism of other amino acids	Glutathione metabolism
[truncated: 3 more rows]

## Sheet: S8 KEGG Mapper infomation
Table S8: The KEGG mapper results of the Bathyarchaeota host of the cpcE-containing provirus and another Bathyarchaeota archaeon
[truncated: 3,807 more rows]
